# Supplementary material for: Comparative genomics of Ascetosporea gives new insight into the evolutionary basis for animal parasitism in Rhizaria
Source: BMC Biol. 2024 May 3;22:103. doi: 10.1186/s12915-024-01898-x (PMC11069148; doi:10.1186/s12915-024-01898-x)
Supplement: Supplementary file 5 — Additional file 5: Dataset S1. Annotation of the putative Bonamia ostreae mitogenome. The annotation was automatically generated by MITOS2. [file 12915_2024_1898_MOESM5_ESM.tsv]

scaffold_2	415	1431	rrnS	6.100000181561789e-33	+
scaffold_2	1425	1496	trnW(tca)	8.600000156455678e-10	+
scaffold_2	1920	2041	rrnL_1	1.200000048101681e-25	+
scaffold_2	2431	3504	rrnL_0	6.1937392123156915e-43	+
scaffold_2	4862	4947	trnV(aac)	0.035999998450279236	+
scaffold_2	5752	5890	atp9	68197.0	+
scaffold_2	7312	7990	cob_0	41062443.9	+
scaffold_2	8073	8304	cob_1	14916.4	+
scaffold_2	8310	8697	atp6	7010186.6	+
scaffold_2	10843	11269	cox3	1515240.4	+
scaffold_2	11866	11931	trnI(gat)	0.012000000104308128	+
scaffold_2	13096	14392	cox1	551378124.1	+
scaffold_2	14549	14611	trnQ(ttg)	0.03799999877810478	+
