# Supplementary material for: Comparative genomics of Ascetosporea gives new insight into the evolutionary basis for animal parasitism in Rhizaria
Source: BMC Biol. 2024 May 3;22:103. doi: 10.1186/s12915-024-01898-x (PMC11069148; doi:10.1186/s12915-024-01898-x)
Supplement: Supplementary file 6 — Additional file 6: Dataset S2. Phylogenomic dataset. In some cases, data were merged from multiple sources into OTUs (referred to as “merged” here). The full dataset is available in FigShare [117]. [file 12915_2024_1898_MOESM6_ESM.xlsx]

## Sheet: Sheet1
Label in trees	Full taxon label (as in the figshare dataset)	Alternative/old name	Strain/accession(s)	Gap/ambiguity in full supermatrix
Ammonia sp	Rhizaria_Retaria-Foraminifera_N/A_Rotaliida_Rotaliidae_Ammonia_sp_N/A	N/A	N/A	14.66%
Amorphochlora amoebiformis	Rhizaria_Filosa_Chlorarachniophyceae_N/A_N/A_Amorphochlora_amoebiformis_CCMP2058	N/A	CCMP2058	7.29%
Amphilonche elongata	Rhizaria_Retaria-Radiolaria_Acantharea_Arthracanthida_Acanthometridae_Amphilonche_elongata_merged	N/A	SRR1734678, N/A	91.99%
Aplanochytrium kerguelense	Stramenopila-Sagenista_Labyrinthista_Labyrinthulomycetes_N/A_Thraustochytriaceae_Aplanochytrium_merged_kerguelense_sp	Aplanochytrium sp	PBS07, N/A	16.91%
Astrolonche serrata	Rhizaria_Retaria-Radiolaria_Acantharea_Symphyacanthida_Astrolithidae_Astrolonche_serrata_N/A	N/A	N/A	57.22%
Aulacantha scolymantha	Rhizaria_Filosa_N/A_Phaeocystida_Aulacanthidae_Aulacantha_scolymantha_merged	N/A	SRR1734688, N/A	78.78%
Bigelowiella longifila	Rhizaria_Filosa_Chlorarachniophyceae_N/A_N/A_Bigelowiella_longifila_CCMP242	N/A	CCMP242	28.28%
Bigelowiella natans	Rhizaria_Filosa_Chlorarachniophyceae_N/A_N/A_Bigelowiella_natans_N/A	N/A	N/A	10.89%
Bonamia ostreae	Rhizaria_N/A_Ascetosporea_Haplosporida_Haplosporiidae_Bonamia_ostreae_N/A	N/A	N/A	59.32%
Brizalina sp	Rhizaria_Retaria-Foraminifera_N/A_Rotaliida_Bolivinitidae_Brizalina_sp_merged	N/A	SRR2003388, N/A	96.77%
Bulimina marginata	Rhizaria_Retaria-Foraminifera_N/A_Rotaliida_Buliminidae_Bulimina_marginata_merged	N/A	SRR2003397, N/A	89.98%
Chlorarachnion reptans	Rhizaria_Filosa_Chlorarachniophyceae_N/A_N/A_Chlorarachnion_reptans_CCCM449	N/A	CCCM449	8.61%
Collozoum sp	Rhizaria_Retaria-Radiolaria_Polycystinea_Collodaria_Sphaerozoidae_Collozoum_sp_merged	N/A	SRR1744093, N/A	85.11%
Colponemidia sp	Alveolata_Colponemidia_N/A_N/A_N/A_N/A_N/A_merged_Colp15_Colp10	N/A	Colp15, Colp10	11.87%
Elphidium margaritaceum	Rhizaria_Retaria-Foraminifera_N/A_Rotaliida_Elphidiidae_Elphidium_margaritaceum_N/A	N/A	N/A	12.07%
Elphidium sp	Rhizaria_Retaria-Foraminifera_N/A_Rotaliida_Elphidiidae_Elphidium_sp_N/A	N/A	N/A	74.71%
Euglypha rotunda	Rhizaria_Filosa_N/A_Euglyphida_Euglyphidae_Euglypha_rotunda_merged	N/A	SRR2006120, N/A	22.59%
Filoreta tenera	Rhizaria_Apofilosa_N/A_N/A_Gromiidae_Filoreta_tenera_EP_00479	Corallomyxa sp	EP_00479	59.95%
Globobulimina turgida	Rhizaria_Retaria-Foraminifera_N/A_Rotaliida_Buliminidae_Globobulimina_turgida_N/A	N/A	N/A	68.77%
Gromia sphaerica	Rhizaria_Apofilosa_N/A_N/A_Gromiidae_Gromia_sphaerica_merged	N/A	SRR2003399, N/A	61.49%
Guttulinopsis vulgaris	Rhizaria_Filosa_N/A_N/A_Guttulinaceae_Guttulinopsis_vulgaris_N/A	N/A	N/A	54.42%
Gymnochlora sp	Rhizaria_Filosa_Chlorarachniophyceae_N/A_N/A_Gymnochlora_sp_CCMP2014	N/A	CCMP2014	16.12%
Hammondia hammondi	Alveolata_Apicomplexa_Coccidia_Eucoccidiorida_Sarcocystidae_Hammondia_hammondi_HHA1_v02	N/A	HHA1_v02	16.85%
Lapot gusevi	Rhizaria_N/A_N/A_Aquavolonida_N/A_Lapot_gusevi_N/A	N/A	Lapot_cDNA	20.54%
Leptophrys vorax	Rhizaria_Phytorhiza_N/A_Vampyrellida_Leptophryidae_Leptophrys_vorax_SRR2003407	N/A	SRR2003407	8.98%
Lotharella globosa	Rhizaria_Filosa_Chlorarachniophyceae_N/A_N/A_Lotharella_globosa_merged	N/A	CCCM811, LEX01	5.03%
Lotharella oceanica	Rhizaria_Filosa_Chlorarachniophyceae_N/A_N/A_Lotharella_oceanica_merged	N/A	ASM69843v2, CCMP622	60.33%
M6MM	Rhizaria_N/A_N/A_N/A_N/A_N/A_N/A_M6MM	N/A	M6MM	20.35%
Marteilia pararefringens	Rhizaria_N/A_Ascetosporea_Paramyxida_Paramyxiidae_Marteilia_pararefringens_M18	N/A	M18	60.00%
Mataza sp	Rhizaria_Filosa_Thecofilosea_N/A_N/A_Mataza_sp_D1	N/A	D1	9.27%
Mikrocytos mackini	Rhizaria_N/A_Ascetosporea_Mikrocytida_Mikrocytiidae_Mikrocytos_mackini_MHMM	N/A	N/A	22.79%
Nonionellina sp	Rhizaria_Retaria-Foraminifera_N/A_Rotaliida_Nonionidae_Nonionellina_sp_merged	N/A	SRR2003403, N/A	84.02%
Norrisiella sphaerica	Rhizaria_Filosa_Chlorarachniophyceae_N/A_N/A_Norrisiella_sphaerica_BC52	N/A	BC52	23.58%
Oxyrrhis marina	Alveolata_Dinophyta_Dinophyceae_Oxyrrhinales_Oxyrrhinaceae_Oxyrrhis_marina_merged_CCMP1795_LB1974_js006_N/A	N/A	CCMP1795, LB1974, js006, N/A	21.54%
Oxytricha trifallax	Alveolata_Ciliophora_Spirotrichea_Sporadotrichida_Oxytrichidae_Oxytricha_trifallax_oxytricha_asm_v1.1	N/A	asm_v1.1	17.07%
Paracercomonas marina	Rhizaria_Filosa_N/A_Cercomonadida_Cercomonadidae_Paracercomonas_marina_N/A	N/A	N/A	87.69%
Paramarteilia canceri	Rhizaria_N/A_Ascetosporea_Paramyxida_Paramyxiidae_Paramarteilia_canceri_N/A	N/A	N/A	71.00%
Paramikrocytos canceri	Rhizaria_N/A_Ascetosporea_Mikrocytida_Mikrocytiidae_Paramikrocytos_canceri_2018	N/A	2018.HiSeq_Ge	35.37%
Paraphysomonas bandaiensis	Stramenopila-Ochrophyta_N/A_Chrysophyceae_Chromulinales_Paraphysomonadaceae_Paraphysomonas_bandaiensis_js007	N/A	js007	11.11%
Partenskyella glossopodia	Rhizaria_Filosa_Chlorarachniophyceae_N/A_N/A_Partenskyella_glossopodia_RCC365	N/A	RCC365	10.23%
Paulinella chromatophora	Rhizaria_Filosa_N/A_Euglyphida_Paulinellidae_Paulinella_chromatophora_merged	N/A	CCAC0185, N/A	88.75%
Pelagomonas calceolata	Stramenopila-Ochrophyta_N/A_Pelagophyceae_Pelagomonadales_N/A_Pelagomonas_calceolata_merged_RCC969_CCMP1756	N/A	RCC969, CCMP1756	21.95%
Phyllostaurus siculus	Rhizaria_Retaria-Radiolaria_Acantharea_Arthracanthida_Phyllostauridae_Phyllostaurus_siculus_N/A	N/A	N/A	88.44%
Plasmodiophora brassicae	Rhizaria_Phytorhiza_N/A_N/A_Plasmodiophoridae_Plasmodiophora_brassicae_merged	N/A	pbe3.h15, N/A	5.39%
Quinqueloculina sp	Rhizaria_Retaria-Foraminifera_N/A_Miliolida_Miliolidae_Quinqueloculina_sp_N/A	N/A	N/A	94.56%
Reticulomyxa filosa	Rhizaria_Retaria-Foraminifera_N/A_N/A_Reticulomyxidae_Reticulomyxa_filosa_N/A	N/A	N/A	24.02%
Rosalina sp	Rhizaria_Retaria-Foraminifera_N/A_Rotaliida_Rosalinidae_Rosalina_sp_N/A	N/A	N/A	58.53%
Saprolegnia diclina	Stramenopila-Oomycota_N/A_Oomycetes_Saprolegniales_Saprolegniaceae_Saprolegnia_diclina_Sap_diclina_VS20_V1	N/A	Sap_diclina_VS20_V1	9.81%
Sorites sp	Rhizaria_Retaria-Foraminifera_N/A_Miliolida_Soritidae_Sorites_sp_N/A	N/A	N/A	85.52%
Spongosphaera streptacantha	Rhizaria_Retaria-Radiolaria_Polycystinea_Spumellaria_Actinommidae_Spongosphaera_streptacantha_merged	N/A	SRR1734679, N/A	78.80%
Spongospora subterranea	Rhizaria_Phytorhiza_N/A_N/A_Plasmodiophoridae_Spongospora_subterranea_N/A	N/A	N/A	96.49%
Symbiodinium sp	Alveolata_Dinophyta_Dinophyceae_Suessiales_Symbiodiniaceae_Symbiodinium_sp_merged_C15_C1	N/A	C15, C1	20.83%
Telonema subtile	Telonemia_N/A_N/A_Telonemida_N/A_Telonema_subtile_merged_Tel-1_N/A	N/A	Tel-1	20.96%
Tetrahymena thermophila	Alveolata_Ciliophora_Oligohymenophorea_Hymenostomatida_Tetrahymenidae_Tetrahymena_thermophila_N/A	N/A	N/A	20.26%
Thalassiosira rotula	Stramenopila-Ochrophyta_Bacillariophyta_Coscinodiscophyceae_Thalassiosirales_Thalassiosiraceae_Thalassiosira_rotula_CCMP3096	N/A	CCMP3096	15.28%
Vitrella brasssicaformis	Alveolata_Chrompodelida_N/A_N/A_N/A_Vitrella_brassicaformis_merged_CCMP3155_Vbrassicaformis	N/A	CCMP3155, Vbrassicaformis	17.18%
