# Supplementary material for: Comparative genomics of Ascetosporea gives new insight into the evolutionary basis for animal parasitism in Rhizaria
Source: BMC Biol. 2024 May 3;22:103. doi: 10.1186/s12915-024-01898-x (PMC11069148; doi:10.1186/s12915-024-01898-x)
Supplement: Supplementary file 10 — Additional file 10: Dataset S3. Full dataset of Gene Ontology (GO) term enrichment analysis at each branch within Ascetosporea. GO term enrichment analysis was performed on gene losses and gene gains (duplications and originations together) at each branch, and significant terms (p < 0.05) were retained. [file 12915_2024_1898_MOESM10_ESM.xlsx]

## Sheet: B.ostr. gains
# GO	NS	enrichment	name	ratio_in_study	ratio_in_pop	p_uncorrected	depth	study_count	p_bonferroni	p_sidak	p_holm	p_fdr_bh	study_items
GO:0008150	BP	e	biological_process	101/145	6275/12517	2.2076935835116284e-06	0	101	0.004914325916896885	0.004790472707729364	0.004914325916896885	0.004914325916896885	OG0000033, OG0000036, OG0000041, OG0000042, OG0000044, OG0000053, OG0000059, OG0000060, OG0000072, OG0000074, OG0000075, OG0000085, OG0000089, OG0000090, OG0000094, OG0000116, OG0000122, OG0000125, OG0000137, OG0000150, OG0000155, OG0000173, OG0000174, OG0000176, OG0000180, OG0000205, OG0000206, OG0000214, OG0000215, OG0000216, OG0000237, OG0000253, OG0000255, OG0000273, OG0000285, OG0000287, OG0…
GO:0065007	BP	e	biological regulation	24/145	913/12517	0.0001395023685416869	1	24	0.31053227237379505	0.3027060884507184	0.31039277000525334	0.14721055088975418	OG0000033, OG0000036, OG0000041, OG0000044, OG0000053, OG0000085, OG0000089, OG0000090, OG0000150, OG0000173, OG0000205, OG0000216, OG0000287, OG0000293, OG0000446, OG0000450, OG0000453, OG0000630, OG0000820, OG0000969, OG0001486, OG0004650, OG0006094, OG0008968
GO:0050789	BP	e	regulation of biological process	23/145	884/12517	0.00022537508640570777	2	23	0.5016849423391055	0.4890412367423559	0.5012341921662941	0.14721055088975418	OG0000033, OG0000036, OG0000041, OG0000044, OG0000053, OG0000085, OG0000089, OG0000090, OG0000150, OG0000173, OG0000205, OG0000216, OG0000287, OG0000293, OG0000446, OG0000450, OG0000453, OG0000630, OG0000820, OG0000969, OG0004650, OG0006094, OG0008968
GO:0051246	BP	e	regulation of protein metabolic process	5/145	51/12517	0.0002978842843162094	5	5	0.6630904168878822	0.6463788927666552	0.6621967640349335	0.14721055088975418	OG0000089, OG0000287, OG0000293, OG0000446, OG0000630
GO:0010390	BP	e	histone monoubiquitination	2/145	3/12517	0.0003967939377082323	10	2	0.883263305338525	0.8610028780172609	0.8816761295876921	0.14721055088975418	OG0000857, OG0001425
GO:0016574	BP	e	histone ubiquitination	2/145	3/12517	0.0003967939377082323	9	2	0.883263305338525	0.8610028780172609	0.8816761295876921	0.14721055088975418	OG0000857, OG0001425
GO:0051171	BP	e	regulation of nitrogen compound metabolic process	11/145	311/12517	0.0009832596390083978	4	11	1.0	1.0	1.0	0.2565054836718046	OG0000089, OG0000216, OG0000287, OG0000293, OG0000446, OG0000450, OG0000453, OG0000630, OG0000969, OG0006094, OG0008968
GO:0080090	BP	e	regulation of primary metabolic process	11/145	311/12517	0.0009832596390083978	4	11	1.0	1.0	1.0	0.2565054836718046	OG0000089, OG0000216, OG0000287, OG0000293, OG0000446, OG0000450, OG0000453, OG0000630, OG0000969, OG0006094, OG0008968
GO:0016570	BP	e	histone modification	4/145	39/12517	0.0010370841657889674	6	4	1.0	1.0	1.0	0.2565054836718046	OG0000042, OG0000122, OG0000857, OG0001425
GO:0050794	BP	e	regulation of cellular process	20/145	827/12517	0.0018851780581581417	3	20	1.0	1.0	1.0	0.3923943865036368	OG0000033, OG0000036, OG0000044, OG0000053, OG0000085, OG0000089, OG0000090, OG0000150, OG0000173, OG0000205, OG0000216, OG0000293, OG0000450, OG0000453, OG0000630, OG0000820, OG0000969, OG0004650, OG0006094, OG0008968
GO:0006513	BP	e	protein monoubiquitination	2/145	6/12517	0.001939055818301889	9	2	1.0	1.0	1.0	0.3923943865036368	OG0000857, OG0001425
GO:0060255	BP	e	regulation of macromolecule metabolic process	11/145	351/12517	0.002565047680347048	4	11	1.0	1.0	1.0	0.399800530760682	OG0000089, OG0000216, OG0000287, OG0000293, OG0000446, OG0000450, OG0000453, OG0000630, OG0000969, OG0006094, OG0008968
GO:0031399	BP	e	regulation of protein modification process	3/145	24/12517	0.002578312131030641	6	3	1.0	1.0	1.0	0.399800530760682	OG0000287, OG0000293, OG0000630
GO:0019932	BP	e	second-messenger-mediated signaling	2/145	7/12517	0.002694073657416995	6	2	1.0	1.0	1.0	0.399800530760682	OG0000044, OG0000173
GO:0019722	BP	e	calcium-mediated signaling	2/145	7/12517	0.002694073657416995	7	2	1.0	1.0	1.0	0.399800530760682	OG0000044, OG0000173
GO:0019222	BP	e	regulation of metabolic process	11/145	358/12517	0.002985227341858712	3	11	1.0	1.0	1.0	0.41531975393609327	OG0000089, OG0000216, OG0000287, OG0000293, OG0000446, OG0000450, OG0000453, OG0000630, OG0000969, OG0006094, OG0008968
GO:0044238	BP	e	primary metabolic process	57/145	3534/12517	0.003889868432925399	2	57	1.0	1.0	1.0	0.5059457702611176	OG0000036, OG0000041, OG0000042, OG0000044, OG0000059, OG0000060, OG0000075, OG0000085, OG0000089, OG0000116, OG0000122, OG0000137, OG0000155, OG0000180, OG0000205, OG0000214, OG0000215, OG0000216, OG0000273, OG0000285, OG0000301, OG0000343, OG0000371, OG0000429, OG0000435, OG0000451, OG0000488, OG0000509, OG0000520, OG0000524, OG0000546, OG0000567, OG0000594, OG0000627, OG0000648, OG0000747, OG0…
GO:0008152	BP	e	metabolic process	63/145	4018/12517	0.004091205689443	1	63	1.0	1.0	1.0	0.5059457702611176	OG0000036, OG0000041, OG0000042, OG0000044, OG0000059, OG0000060, OG0000075, OG0000085, OG0000089, OG0000094, OG0000116, OG0000122, OG0000137, OG0000155, OG0000176, OG0000180, OG0000205, OG0000206, OG0000214, OG0000215, OG0000216, OG0000237, OG0000273, OG0000285, OG0000301, OG0000343, OG0000371, OG0000429, OG0000435, OG0000451, OG0000488, OG0000509, OG0000520, OG0000524, OG0000546, OG0000567, OG0…
GO:0043101	BP	e	purine-containing compound salvage	2/145	9/12517	0.004548665302347869	6	2	1.0	1.0	1.0	0.5329120506855978	OG0000747, OG0002212
GO:0051156	BP	e	glucose 6-phosphate metabolic process	2/145	11/12517	0.0068445928074041045	5	2	1.0	1.0	1.0	0.6177877055426501	OG0000509, OG0001462
GO:0043094	BP	e	cellular metabolic compound salvage	2/145	12/12517	0.008151455282988055	3	2	1.0	1.0	1.0	0.6177877055426501	OG0000747, OG0002212
GO:0006807	BP	e	nitrogen compound metabolic process	50/145	3120/12517	0.009067063824620714	2	50	1.0	1.0	1.0	0.6177877055426501	OG0000036, OG0000041, OG0000042, OG0000044, OG0000059, OG0000060, OG0000075, OG0000089, OG0000116, OG0000122, OG0000137, OG0000155, OG0000180, OG0000205, OG0000214, OG0000215, OG0000216, OG0000273, OG0000285, OG0000301, OG0000429, OG0000435, OG0000451, OG0000488, OG0000509, OG0000520, OG0000524, OG0000627, OG0000648, OG0000747, OG0000751, OG0000848, OG0000857, OG0001004, OG0001213, OG0001425, OG0…
GO:0009987	BP	e	cellular process	70/145	4692/12517	0.009387707859786213	1	70	1.0	1.0	1.0	0.6177877055426501	OG0000033, OG0000036, OG0000044, OG0000053, OG0000059, OG0000060, OG0000072, OG0000075, OG0000085, OG0000089, OG0000090, OG0000094, OG0000116, OG0000125, OG0000150, OG0000173, OG0000174, OG0000176, OG0000180, OG0000205, OG0000206, OG0000215, OG0000216, OG0000237, OG0000253, OG0000255, OG0000273, OG0000285, OG0000301, OG0000312, OG0000338, OG0000429, OG0000435, OG0000447, OG0000459, OG0000488, OG0…
GO:0051338	BP	e	regulation of transferase activity	2/145	13/12517	0.009560820315724243	4	2	1.0	1.0	1.0	0.6177877055426501	OG0000287, OG0000293
GO:0031323	BP	e	regulation of cellular metabolic process	9/145	309/12517	0.009835452878257572	4	9	1.0	1.0	1.0	0.6177877055426501	OG0000089, OG0000216, OG0000293, OG0000450, OG0000453, OG0000630, OG0000969, OG0006094, OG0008968
GO:0007165	BP	e	signal transduction	11/145	423/12517	0.01014321980002699	4	11	1.0	1.0	1.0	0.6177877055426501	OG0000033, OG0000036, OG0000044, OG0000053, OG0000085, OG0000090, OG0000150, OG0000173, OG0000205, OG0000820, OG0004650
GO:0019264	BP	e	glycine biosynthetic process from serine	1/145	1/12517	0.01158424542622034	11	1	1.0	1.0	1.0	0.6177877055426501	OG0000435
GO:0031056	BP	e	regulation of histone modification	1/145	1/12517	0.01158424542622034	7	1	1.0	1.0	1.0	0.6177877055426501	OG0000630
GO:1901983	BP	e	regulation of protein acetylation	1/145	1/12517	0.01158424542622034	7	1	1.0	1.0	1.0	0.6177877055426501	OG0000630
GO:0046348	BP	e	amino sugar catabolic process	1/145	1/12517	0.01158424542622034	5	1	1.0	1.0	1.0	0.6177877055426501	OG0004635
GO:0044341	BP	e	sodium-dependent phosphate transport	1/145	1/12517	0.01158424542622034	6	1	1.0	1.0	1.0	0.6177877055426501	OG0003400
GO:1901072	BP	e	glucosamine-containing compound catabolic process	1/145	1/12517	0.01158424542622034	6	1	1.0	1.0	1.0	0.6177877055426501	OG0004635
GO:0006116	BP	e	NADH oxidation	1/145	1/12517	0.01158424542622034	2	1	1.0	1.0	1.0	0.6177877055426501	OG0002148
GO:2000756	BP	e	regulation of peptidyl-lysine acetylation	1/145	1/12517	0.01158424542622034	8	1	1.0	1.0	1.0	0.6177877055426501	OG0000630
GO:0035999	BP	e	tetrahydrofolate interconversion	1/145	1/12517	0.01158424542622034	7	1	1.0	1.0	1.0	0.6177877055426501	OG0000435
GO:0006032	BP	e	chitin catabolic process	1/145	1/12517	0.01158424542622034	7	1	1.0	1.0	1.0	0.6177877055426501	OG0004635
GO:0035065	BP	e	regulation of histone acetylation	1/145	1/12517	0.01158424542622034	9	1	1.0	1.0	1.0	0.6177877055426501	OG0000630
GO:0016567	BP	e	protein ubiquitination	4/145	77/12517	0.012170775969316821	8	4	1.0	1.0	1.0	0.6177877055426501	OG0000041, OG0000122, OG0000857, OG0001425
GO:0031326	BP	e	regulation of cellular biosynthetic process	8/145	272/12517	0.013861739294130043	5	8	1.0	1.0	1.0	0.6177877055426501	OG0000089, OG0000216, OG0000450, OG0000453, OG0000630, OG0000969, OG0006094, OG0008968
GO:0010556	BP	e	regulation of macromolecule biosynthetic process	8/145	272/12517	0.013861739294130043	5	8	1.0	1.0	1.0	0.6177877055426501	OG0000089, OG0000216, OG0000450, OG0000453, OG0000630, OG0000969, OG0006094, OG0008968
GO:0009889	BP	e	regulation of biosynthetic process	8/145	272/12517	0.013861739294130043	4	8	1.0	1.0	1.0	0.6177877055426501	OG0000089, OG0000216, OG0000450, OG0000453, OG0000630, OG0000969, OG0006094, OG0008968
GO:0032446	BP	e	protein modification by small protein conjugation	4/145	82/12517	0.015051676660402628	7	4	1.0	1.0	1.0	0.6177877055426501	OG0000041, OG0000122, OG0000857, OG0001425
GO:0006090	BP	e	pyruvate metabolic process	3/145	45/12517	0.01515095638035895	7	3	1.0	1.0	1.0	0.6177877055426501	OG0000285, OG0000546, OG0001462
GO:0032787	BP	e	monocarboxylic acid metabolic process	4/145	83/12517	0.01567508801113838	6	4	1.0	1.0	1.0	0.6177877055426501	OG0000285, OG0000546, OG0001462, OG0003572
GO:0071704	BP	e	organic substance metabolic process	57/145	3743/12517	0.017307319491017395	2	57	1.0	1.0	1.0	0.6177877055426501	OG0000036, OG0000041, OG0000042, OG0000044, OG0000059, OG0000060, OG0000075, OG0000085, OG0000089, OG0000116, OG0000122, OG0000137, OG0000155, OG0000180, OG0000205, OG0000214, OG0000215, OG0000216, OG0000237, OG0000273, OG0000285, OG0000301, OG0000343, OG0000429, OG0000435, OG0000451, OG0000488, OG0000509, OG0000520, OG0000524, OG0000546, OG0000567, OG0000594, OG0000627, OG0000648, OG0000747, OG0…
GO:1901564	BP	e	organonitrogen compound metabolic process	35/145	2067/12517	0.017602867426780272	3	35	1.0	1.0	1.0	0.6177877055426501	OG0000036, OG0000041, OG0000042, OG0000044, OG0000059, OG0000060, OG0000075, OG0000116, OG0000122, OG0000137, OG0000155, OG0000180, OG0000214, OG0000216, OG0000285, OG0000301, OG0000435, OG0000451, OG0000509, OG0000520, OG0000747, OG0000751, OG0000857, OG0001213, OG0001425, OG0001456, OG0001759, OG0002044, OG0002212, OG0002244, OG0002807, OG0003574, OG0004635, OG0006104, OG0008845
GO:0006508	BP	e	proteolysis	11/145	435/12517	0.018064299804971817	5	11	1.0	1.0	1.0	0.6177877055426501	OG0000042, OG0000059, OG0000137, OG0000155, OG0000214, OG0000451, OG0000520, OG0001456, OG0001759, OG0003574, OG0008845
GO:1901135	BP	e	carbohydrate derivative metabolic process	6/145	181/12517	0.018764812307857075	3	6	1.0	1.0	1.0	0.6177877055426501	OG0000285, OG0000509, OG0000747, OG0001462, OG0002212, OG0004635
GO:0019752	BP	e	carboxylic acid metabolic process	8/145	291/12517	0.019981593681129308	5	8	1.0	1.0	1.0	0.6177877055426501	OG0000216, OG0000237, OG0000285, OG0000435, OG0000546, OG0001462, OG0002044, OG0003572
GO:0044093	BP	e	positive regulation of molecular function	2/145	19/12517	0.020031666253269232	3	2	1.0	1.0	1.0	0.6177877055426501	OG0000287, OG0001486
GO:0043085	BP	e	positive regulation of catalytic activity	2/145	19/12517	0.020031666253269232	4	2	1.0	1.0	1.0	0.6177877055426501	OG0000287, OG0001486
GO:0043436	BP	e	oxoacid metabolic process	8/145	292/12517	0.020349586457266658	4	8	1.0	1.0	1.0	0.6177877055426501	OG0000216, OG0000237, OG0000285, OG0000435, OG0000546, OG0001462, OG0002044, OG0003572
GO:0035556	BP	e	intracellular signal transduction	6/145	185/12517	0.020652943823122046	5	6	1.0	1.0	1.0	0.6177877055426501	OG0000036, OG0000044, OG0000053, OG0000150, OG0000173, OG0000820
GO:0050790	BP	e	regulation of catalytic activity	3/145	51/12517	0.021149740674653555	3	3	1.0	1.0	1.0	0.6177877055426501	OG0000287, OG0000293, OG0001486
GO:0009057	BP	e	macromolecule catabolic process	6/145	187/12517	0.02164378789924111	4	6	1.0	1.0	1.0	0.6177877055426501	OG0000042, OG0000155, OG0000214, OG0000215, OG0001759, OG0004635
GO:0006082	BP	e	organic acid metabolic process	8/145	296/12517	0.021869998036276875	3	8	1.0	1.0	1.0	0.6177877055426501	OG0000216, OG0000237, OG0000285, OG0000435, OG0000546, OG0001462, OG0002044, OG0003572
GO:0006479	BP	e	protein methylation	2/145	20/12517	0.02209049344767872	7	2	1.0	1.0	1.0	0.6177877055426501	OG0000122, OG0000180
GO:0008213	BP	e	protein alkylation	2/145	20/12517	0.02209049344767872	6	2	1.0	1.0	1.0	0.6177877055426501	OG0000122, OG0000180
GO:0006397	BP	e	mRNA processing	5/145	139/12517	0.022743459952966453	8	5	1.0	1.0	1.0	0.6177877055426501	OG0000089, OG0000488, OG0000509, OG0001425, OG0004646
GO:1904668	BP	e	positive regulation of ubiquitin protein ligase activity	1/145	2/12517	0.023035210943414174	11	1	1.0	1.0	1.0	0.6177877055426501	OG0000287
GO:0045926	BP	e	negative regulation of growth	1/145	2/12517	0.023035210943414174	4	1	1.0	1.0	1.0	0.6177877055426501	OG0000041
GO:0031398	BP	e	positive regulation of protein ubiquitination	1/145	2/12517	0.023035210943414174	9	1	1.0	1.0	1.0	0.6177877055426501	OG0000287
GO:0051438	BP	e	regulation of ubiquitin-protein transferase activity	1/145	2/12517	0.023035210943414174	5	1	1.0	1.0	1.0	0.6177877055426501	OG0000287
GO:0019679	BP	e	propionate metabolic process, methylcitrate cycle	1/145	2/12517	0.023035210943414174	10	1	1.0	1.0	1.0	0.6177877055426501	OG0003572
GO:0002182	BP	e	cytoplasmic translational elongation	1/145	2/12517	0.023035210943414174	6	1	1.0	1.0	1.0	0.6177877055426501	OG0000059
GO:0009249	BP	e	protein lipoylation	1/145	2/12517	0.023035210943414174	8	1	1.0	1.0	1.0	0.6177877055426501	OG0000044
GO:0048638	BP	e	regulation of developmental growth	1/145	2/12517	0.023035210943414174	4	1	1.0	1.0	1.0	0.6177877055426501	OG0000041
GO:0046621	BP	e	negative regulation of organ growth	1/145	2/12517	0.023035210943414174	6	1	1.0	1.0	1.0	0.6177877055426501	OG0000041
GO:0051093	BP	e	negative regulation of developmental process	1/145	2/12517	0.023035210943414174	4	1	1.0	1.0	1.0	0.6177877055426501	OG0000041
GO:0031396	BP	e	regulation of protein ubiquitination	1/145	2/12517	0.023035210943414174	8	1	1.0	1.0	1.0	0.6177877055426501	OG0000287
GO:0048640	BP	e	negative regulation of developmental growth	1/145	2/12517	0.023035210943414174	5	1	1.0	1.0	1.0	0.6177877055426501	OG0000041
GO:0051443	BP	e	positive regulation of ubiquitin-protein transferase activity	1/145	2/12517	0.023035210943414174	10	1	1.0	1.0	1.0	0.6177877055426501	OG0000287
GO:0035518	BP	e	histone H2A monoubiquitination	1/145	2/12517	0.023035210943414174	11	1	1.0	1.0	1.0	0.6177877055426501	OG0001425
GO:0060962	BP	e	regulation of ribosomal protein gene transcription by RNA polymerase II	1/145	2/12517	0.023035210943414174	10	1	1.0	1.0	1.0	0.6177877055426501	OG0000969
GO:0040008	BP	e	regulation of growth	1/145	2/12517	0.023035210943414174	3	1	1.0	1.0	1.0	0.6177877055426501	OG0000041
GO:0045900	BP	e	negative regulation of translational elongation	1/145	2/12517	0.023035210943414174	9	1	1.0	1.0	1.0	0.6177877055426501	OG0000089
GO:0006730	BP	e	one-carbon metabolic process	1/145	2/12517	0.023035210943414174	3	1	1.0	1.0	1.0	0.6177877055426501	OG0000435
GO:0006545	BP	e	glycine biosynthetic process	1/145	2/12517	0.023035210943414174	10	1	1.0	1.0	1.0	0.6177877055426501	OG0000435
GO:1904666	BP	e	regulation of ubiquitin protein ligase activity	1/145	2/12517	0.023035210943414174	6	1	1.0	1.0	1.0	0.6177877055426501	OG0000287
GO:0006108	BP	e	malate metabolic process	1/145	2/12517	0.023035210943414174	7	1	1.0	1.0	1.0	0.6177877055426501	OG0000237
GO:0046620	BP	e	regulation of organ growth	1/145	2/12517	0.023035210943414174	5	1	1.0	1.0	1.0	0.6177877055426501	OG0000041
GO:0010389	BP	e	regulation of G2/M transition of mitotic cell cycle	1/145	2/12517	0.023035210943414174	8	1	1.0	1.0	1.0	0.6177877055426501	OG0000293
GO:0033522	BP	e	histone H2A ubiquitination	1/145	2/12517	0.023035210943414174	10	1	1.0	1.0	1.0	0.6177877055426501	OG0001425
GO:0065009	BP	e	regulation of molecular function	3/145	53/12517	0.02339856365823191	2	3	1.0	1.0	1.0	0.6200619369431457	OG0000287, OG0000293, OG0001486
GO:0016192	BP	e	vesicle-mediated transport	6/145	195/12517	0.025928474941974342	4	6	1.0	1.0	1.0	0.6536148520289801	OG0000174, OG0000253, OG0000255, OG0001486, OG0001697, OG0002225
GO:1901575	BP	e	organic substance catabolic process	8/145	308/12517	0.026912600040320457	3	8	1.0	1.0	1.0	0.6536148520289801	OG0000042, OG0000155, OG0000214, OG0000215, OG0000546, OG0001462, OG0001759, OG0004635
GO:2001141	BP	e	regulation of RNA biosynthetic process	7/145	252/12517	0.027351382380187104	7	7	1.0	1.0	1.0	0.6536148520289801	OG0000216, OG0000450, OG0000453, OG0000630, OG0000969, OG0006094, OG0008968
GO:0006355	BP	e	regulation of DNA-templated transcription	7/145	252/12517	0.027351382380187104	8	7	1.0	1.0	1.0	0.6536148520289801	OG0000216, OG0000450, OG0000453, OG0000630, OG0000969, OG0006094, OG0008968
GO:0007346	BP	e	regulation of mitotic cell cycle	2/145	23/12517	0.028759642508341666	5	2	1.0	1.0	1.0	0.6536148520289801	OG0000036, OG0000293
GO:0009890	BP	e	negative regulation of biosynthetic process	2/145	23/12517	0.028759642508341666	5	2	1.0	1.0	1.0	0.6536148520289801	OG0000089, OG0000453
GO:0010558	BP	e	negative regulation of macromolecule biosynthetic process	2/145	23/12517	0.028759642508341666	6	2	1.0	1.0	1.0	0.6536148520289801	OG0000089, OG0000453
GO:0031327	BP	e	negative regulation of cellular biosynthetic process	2/145	23/12517	0.028759642508341666	6	2	1.0	1.0	1.0	0.6536148520289801	OG0000089, OG0000453
GO:0072521	BP	e	purine-containing compound metabolic process	4/145	100/12517	0.028811804735828343	4	4	1.0	1.0	1.0	0.6536148520289801	OG0000285, OG0000509, OG0000747, OG0002212
GO:0051252	BP	e	regulation of RNA metabolic process	7/145	259/12517	0.031097834034996764	6	7	1.0	1.0	1.0	0.6536148520289801	OG0000216, OG0000450, OG0000453, OG0000630, OG0000969, OG0006094, OG0008968
GO:0018205	BP	e	peptidyl-lysine modification	2/145	24/12517	0.031139763451733582	7	2	1.0	1.0	1.0	0.6536148520289801	OG0000044, OG0000122
GO:0010468	BP	e	regulation of gene expression	8/145	319/12517	0.03220159071520124	5	8	1.0	1.0	1.0	0.6536148520289801	OG0000089, OG0000216, OG0000450, OG0000453, OG0000630, OG0000969, OG0006094, OG0008968
GO:0043170	BP	e	macromolecule metabolic process	42/145	2694/12517	0.03259715704292611	3	42	1.0	1.0	1.0	0.6536148520289801	OG0000036, OG0000041, OG0000042, OG0000044, OG0000059, OG0000060, OG0000075, OG0000089, OG0000122, OG0000137, OG0000155, OG0000180, OG0000205, OG0000214, OG0000215, OG0000273, OG0000301, OG0000429, OG0000451, OG0000488, OG0000509, OG0000520, OG0000524, OG0000627, OG0000648, OG0000751, OG0000848, OG0000857, OG0001004, OG0001213, OG0001425, OG0001456, OG0001759, OG0002167, OG0002244, OG0002807, OG0…
GO:0019219	BP	e	regulation of nucleobase-containing compound metabolic process	7/145	263/12517	0.03338688093725832	5	7	1.0	1.0	1.0	0.6536148520289801	OG0000216, OG0000450, OG0000453, OG0000630, OG0000969, OG0006094, OG0008968
GO:0051304	BP	e	chromosome separation	1/145	3/12517	0.034354419446267145	3	1	1.0	1.0	1.0	0.6536148520289801	OG0000036
GO:0018195	BP	e	peptidyl-arginine modification	1/145	3/12517	0.034354419446267145	7	1	1.0	1.0	1.0	0.6536148520289801	OG0000180
GO:0042908	BP	e	xenobiotic transport	1/145	3/12517	0.034354419446267145	4	1	1.0	1.0	1.0	0.6536148520289801	OG0000072
GO:0097720	BP	e	calcineurin-mediated signaling	1/145	3/12517	0.034354419446267145	8	1	1.0	1.0	1.0	0.6536148520289801	OG0000173
GO:0009312	BP	e	oligosaccharide biosynthetic process	1/145	3/12517	0.034354419446267145	5	1	1.0	1.0	1.0	0.6536148520289801	OG0000567
GO:1903320	BP	e	regulation of protein modification by small protein conjugation or removal	1/145	3/12517	0.034354419446267145	7	1	1.0	1.0	1.0	0.6536148520289801	OG0000287
GO:0042176	BP	e	regulation of protein catabolic process	1/145	3/12517	0.034354419446267145	6	1	1.0	1.0	1.0	0.6536148520289801	OG0000446
GO:0032261	BP	e	purine nucleotide salvage	1/145	3/12517	0.034354419446267145	10	1	1.0	1.0	1.0	0.6536148520289801	OG0000747
GO:0046459	BP	e	short-chain fatty acid metabolic process	1/145	3/12517	0.034354419446267145	8	1	1.0	1.0	1.0	0.6536148520289801	OG0003572
GO:0006083	BP	e	acetate metabolic process	1/145	3/12517	0.034354419446267145	7	1	1.0	1.0	1.0	0.6536148520289801	OG0003572
GO:0046351	BP	e	disaccharide biosynthetic process	1/145	3/12517	0.034354419446267145	6	1	1.0	1.0	1.0	0.6536148520289801	OG0000567
GO:0043173	BP	e	nucleotide salvage	1/145	3/12517	0.034354419446267145	9	1	1.0	1.0	1.0	0.6536148520289801	OG0000747
GO:0005992	BP	e	trehalose biosynthetic process	1/145	3/12517	0.034354419446267145	7	1	1.0	1.0	1.0	0.6536148520289801	OG0000567
GO:0019541	BP	e	propionate metabolic process	1/145	3/12517	0.034354419446267145	9	1	1.0	1.0	1.0	0.6536148520289801	OG0003572
GO:0018216	BP	e	peptidyl-arginine methylation	1/145	3/12517	0.034354419446267145	8	1	1.0	1.0	1.0	0.6536148520289801	OG0000180
GO:1902749	BP	e	regulation of cell cycle G2/M phase transition	1/145	3/12517	0.034354419446267145	7	1	1.0	1.0	1.0	0.6536148520289801	OG0000293
GO:0106380	BP	e	purine ribonucleotide salvage	1/145	3/12517	0.034354419446267145	11	1	1.0	1.0	1.0	0.6536148520289801	OG0000747
GO:1903322	BP	e	positive regulation of protein modification by small protein conjugation or removal	1/145	3/12517	0.034354419446267145	8	1	1.0	1.0	1.0	0.6536148520289801	OG0000287
GO:0032264	BP	e	IMP salvage	1/145	3/12517	0.034354419446267145	12	1	1.0	1.0	1.0	0.6536148520289801	OG0000747
GO:0044237	BP	e	cellular metabolic process	44/145	2842/12517	0.03562699351980195	2	44	1.0	1.0	1.0	0.672082098093891	OG0000036, OG0000059, OG0000060, OG0000075, OG0000085, OG0000089, OG0000094, OG0000116, OG0000176, OG0000180, OG0000205, OG0000206, OG0000215, OG0000216, OG0000237, OG0000273, OG0000285, OG0000301, OG0000429, OG0000435, OG0000488, OG0000509, OG0000520, OG0000524, OG0000546, OG0000594, OG0000627, OG0000648, OG0000747, OG0000751, OG0000848, OG0001004, OG0001213, OG0001425, OG0001462, OG0002044, OG0…
GO:0031324	BP	e	negative regulation of cellular metabolic process	2/145	26/12517	0.036123138419613676	5	2	1.0	1.0	1.0	0.6757151774963028	OG0000089, OG0000453
GO:0070647	BP	e	protein modification by small protein conjugation or removal	5/145	158/12517	0.036672287900777756	6	5	1.0	1.0	1.0	0.6802709405594274	OG0000041, OG0000042, OG0000122, OG0000857, OG0001425
GO:0048519	BP	e	negative regulation of biological process	4/145	109/12517	0.03778782512695685	3	4	1.0	1.0	1.0	0.6951710639058344	OG0000036, OG0000041, OG0000089, OG0000453
GO:0043632	BP	e	modification-dependent macromolecule catabolic process	4/145	110/12517	0.03887362193505956	5	4	1.0	1.0	1.0	0.6978442131245369	OG0000042, OG0000155, OG0000214, OG0001759
GO:0019941	BP	e	modification-dependent protein catabolic process	4/145	110/12517	0.03887362193505956	7	4	1.0	1.0	1.0	0.6978442131245369	OG0000042, OG0000155, OG0000214, OG0001759
GO:0006511	BP	e	ubiquitin-dependent protein catabolic process	4/145	110/12517	0.03887362193505956	8	4	1.0	1.0	1.0	0.6978442131245369	OG0000042, OG0000155, OG0000214, OG0001759
GO:0051179	BP	e	localization	18/145	959/12517	0.03958659860769223	1	18	1.0	1.0	1.0	0.7049581480057833	OG0000072, OG0000074, OG0000089, OG0000125, OG0000174, OG0000253, OG0000255, OG0000338, OG0000459, OG0000575, OG0000820, OG0001486, OG0001697, OG0002225, OG0002246, OG0002806, OG0003400, OG0003582
GO:0044281	BP	e	small molecule metabolic process	12/145	565/12517	0.040540849790167546	2	12	1.0	1.0	1.0	0.7162216796262934	OG0000116, OG0000216, OG0000237, OG0000285, OG0000435, OG0000509, OG0000546, OG0000747, OG0001462, OG0002044, OG0002212, OG0003572
GO:0051172	BP	e	negative regulation of nitrogen compound metabolic process	2/145	28/12517	0.041390656399084486	5	2	1.0	1.0	1.0	0.7254771743650557	OG0000089, OG0000453
GO:0016071	BP	e	mRNA metabolic process	5/145	166/12517	0.04382072534967378	7	5	1.0	1.0	1.0	0.7454379132168059	OG0000089, OG0000488, OG0000509, OG0001425, OG0004646
GO:0051241	BP	e	negative regulation of multicellular organismal process	1/145	4/12517	0.04554337654873567	4	1	1.0	1.0	1.0	0.7454379132168059	OG0000041
GO:0046653	BP	e	tetrahydrofolate metabolic process	1/145	4/12517	0.04554337654873567	6	1	1.0	1.0	1.0	0.7454379132168059	OG0000435
GO:0016540	BP	e	protein autoprocessing	1/145	4/12517	0.04554337654873567	7	1	1.0	1.0	1.0	0.7454379132168059	OG0000059
GO:0006542	BP	e	glutamine biosynthetic process	1/145	4/12517	0.04554337654873567	10	1	1.0	1.0	1.0	0.7454379132168059	OG0000216
GO:0016578	BP	e	histone deubiquitination	1/145	4/12517	0.04554337654873567	9	1	1.0	1.0	1.0	0.7454379132168059	OG0000042
GO:0000209	BP	e	protein polyubiquitination	1/145	4/12517	0.04554337654873567	9	1	1.0	1.0	1.0	0.7454379132168059	OG0000122
GO:0042026	BP	e	protein refolding	1/145	4/12517	0.04554337654873567	3	1	1.0	1.0	1.0	0.7454379132168059	OG0000626
GO:0051568	BP	e	histone H3-K4 methylation	1/145	4/12517	0.04554337654873567	10	1	1.0	1.0	1.0	0.7454379132168059	OG0000122
GO:0006413	BP	e	translational initiation	2/145	31/12517	0.049790859305027205	3	2	1.0	1.0	1.0	0.7906904204327788	OG0000176, OG0000206
GO:0043231	CC	e	intracellular membrane-bounded organelle	10/145	303/12517	0.002764679565279492	4	10	1.0	1.0	1.0	0.4411512872363348	OG0000089, OG0000092, OG0000285, OG0000524, OG0000627, OG0000969, OG0001176, OG0002167, OG0002187, OG0006153
GO:0043227	CC	e	membrane-bounded organelle	10/145	308/12517	0.0031088374922037115	3	10	1.0	1.0	1.0	0.4411512872363348	OG0000089, OG0000092, OG0000285, OG0000524, OG0000627, OG0000969, OG0001176, OG0002167, OG0002187, OG0006153
GO:0005634	CC	e	nucleus	8/145	212/12517	0.0032583149313167416	5	8	1.0	1.0	1.0	0.4411512872363348	OG0000089, OG0000524, OG0000627, OG0000969, OG0001176, OG0002167, OG0002187, OG0006153
GO:0030131	CC	e	clathrin adaptor complex	2/145	8/12517	0.0035648588867582607	4	2	1.0	1.0	1.0	0.4411512872363348	OG0000174, OG0000253
GO:0071439	CC	e	clathrin complex	1/145	1/12517	0.01158424542622034	3	1	1.0	1.0	1.0	0.6664042385731592	OG0000255
GO:0030119	CC	e	AP-type membrane coat adaptor complex	2/145	15/12517	0.012677035446139559	3	2	1.0	1.0	1.0	0.6664042385731592	OG0000174, OG0000253
GO:0043229	CC	e	intracellular organelle	13/145	562/12517	0.014737553171986018	3	13	1.0	1.0	1.0	0.6664042385731592	OG0000059, OG0000089, OG0000092, OG0000150, OG0000285, OG0000524, OG0000627, OG0000969, OG0001176, OG0002167, OG0002187, OG0003582, OG0006153
GO:0005575	CC	e	cellular_component	44/145	2738/12517	0.015313044474678022	0	44	1.0	1.0	1.0	0.6664042385731592	OG0000033, OG0000044, OG0000059, OG0000060, OG0000069, OG0000072, OG0000074, OG0000089, OG0000092, OG0000122, OG0000125, OG0000150, OG0000155, OG0000174, OG0000206, OG0000253, OG0000255, OG0000273, OG0000285, OG0000338, OG0000446, OG0000453, OG0000459, OG0000509, OG0000524, OG0000560, OG0000627, OG0000848, OG0000969, OG0001176, OG0001211, OG0001425, OG0001697, OG0001759, OG0002167, OG0002187, OG0…
GO:0000151	CC	e	ubiquitin ligase complex	2/145	20/12517	0.02209049344767872	4	2	1.0	1.0	1.0	0.6664042385731592	OG0000155, OG0001425
GO:0030118	CC	e	clathrin coat	1/145	2/12517	0.023035210943414174	4	1	1.0	1.0	1.0	0.6664042385731592	OG0000255
GO:0005688	CC	e	U6 snRNP	1/145	2/12517	0.023035210943414174	5	1	1.0	1.0	1.0	0.6664042385731592	OG0000509
GO:0030130	CC	e	clathrin coat of trans-Golgi network vesicle	1/145	2/12517	0.023035210943414174	6	1	1.0	1.0	1.0	0.6664042385731592	OG0000255
GO:0030125	CC	e	clathrin vesicle coat	1/145	2/12517	0.023035210943414174	5	1	1.0	1.0	1.0	0.6664042385731592	OG0000255
GO:0030132	CC	e	clathrin coat of coated pit	1/145	2/12517	0.023035210943414174	5	1	1.0	1.0	1.0	0.6664042385731592	OG0000255
GO:0008540	CC	e	proteasome regulatory particle, base subcomplex	1/145	2/12517	0.023035210943414174	2	1	1.0	1.0	1.0	0.6664042385731592	OG0001759
GO:0110165	CC	e	cellular anatomical entity	31/145	1811/12517	0.023339635771124613	1	31	1.0	1.0	1.0	0.6664042385731592	OG0000033, OG0000059, OG0000069, OG0000072, OG0000074, OG0000089, OG0000092, OG0000125, OG0000150, OG0000206, OG0000255, OG0000273, OG0000285, OG0000338, OG0000459, OG0000509, OG0000524, OG0000560, OG0000627, OG0000848, OG0000969, OG0001176, OG0001697, OG0002167, OG0002187, OG0002246, OG0002806, OG0003400, OG0003582, OG0006080, OG0006153
GO:0043226	CC	e	organelle	13/145	567/12517	0.02366424987972625	2	13	1.0	1.0	1.0	0.6664042385731592	OG0000059, OG0000089, OG0000092, OG0000150, OG0000285, OG0000524, OG0000627, OG0000969, OG0001176, OG0002167, OG0002187, OG0003582, OG0006153
GO:0098797	CC	e	plasma membrane protein complex	2/145	21/12517	0.024232881402660333	3	2	1.0	1.0	1.0	0.6664042385731592	OG0000255, OG0000338
GO:0016459	CC	e	myosin complex	2/145	22/12517	0.02645664615364323	2	2	1.0	1.0	1.0	0.6892652550554421	OG0000060, OG0002742
GO:1990904	CC	e	ribonucleoprotein complex	5/145	149/12517	0.029549916869093605	2	5	1.0	1.0	1.0	0.7313604425100667	OG0000059, OG0000453, OG0000509, OG0000524, OG0003571
GO:0099086	CC	e	synaptonemal structure	1/145	3/12517	0.034354419446267145	2	1	1.0	1.0	1.0	0.7729744375410107	OG0000273
GO:0000795	CC	e	synaptonemal complex	1/145	3/12517	0.034354419446267145	3	1	1.0	1.0	1.0	0.7729744375410107	OG0000273
GO:0005811	CC	e	lipid droplet	1/145	4/12517	0.04554337654873567	5	1	1.0	1.0	1.0	0.9801726692010503	OG0003582
GO:0015293	MF	e	symporter activity	5/145	7/12517	4.013310824756935e-09	5	5	6.48149698198245e-06	6.318174712589799e-06	6.48149698198245e-06	6.4814969819824494e-06	OG0000125, OG0000459, OG0000560, OG0002806, OG0003400
GO:0015294	MF	e	solute:monoatomic cation symporter activity	3/145	3/12517	1.5228946856404416e-06	6	3	0.0024594749173093133	0.002397500495948648	0.0024579520226236727	0.0012297374586546564	OG0000125, OG0000459, OG0003400
GO:0015291	MF	e	secondary active transmembrane transporter activity	5/145	43/12517	0.00013147941093966112	4	5	0.21233924866755272	0.20698867486185327	0.2120762898456734	0.03141398667405477	OG0000125, OG0000459, OG0000560, OG0002806, OG0003400
GO:0015296	MF	e	monoatomic anion:monoatomic cation symporter activity	2/145	2/12517	0.0001332799090265044	7	2	0.2152470530778046	0.20982320773984148	0.21484721335072507	0.03141398667405477	OG0000125, OG0000459
GO:0015377	MF	e	chloride:monoatomic cation symporter activity	2/145	2/12517	0.0001332799090265044	8	2	0.2152470530778046	0.20982320773984148	0.21484721335072507	0.03141398667405477	OG0000125, OG0000459
GO:1901363	MF	e	heterocyclic compound binding	60/145	3340/12517	0.0001361596945624665	2	60	0.21989790671838338	0.21435686808799048	0.21921710824557106	0.03141398667405477	OG0000033, OG0000036, OG0000044, OG0000057, OG0000059, OG0000060, OG0000069, OG0000072, OG0000074, OG0000075, OG0000089, OG0000116, OG0000139, OG0000160, OG0000176, OG0000180, OG0000205, OG0000206, OG0000215, OG0000301, OG0000312, OG0000351, OG0000371, OG0000378, OG0000429, OG0000435, OG0000447, OG0000450, OG0000453, OG0000488, OG0000520, OG0000524, OG0000626, OG0000627, OG0000628, OG0000648, OG0…
GO:0097159	MF	e	organic cyclic compound binding	60/145	3340/12517	0.0001361596945624665	2	60	0.21989790671838338	0.21435686808799048	0.21921710824557106	0.03141398667405477	OG0000033, OG0000036, OG0000044, OG0000057, OG0000059, OG0000060, OG0000069, OG0000072, OG0000074, OG0000075, OG0000089, OG0000116, OG0000139, OG0000160, OG0000176, OG0000180, OG0000205, OG0000206, OG0000215, OG0000301, OG0000312, OG0000351, OG0000371, OG0000378, OG0000429, OG0000435, OG0000447, OG0000450, OG0000453, OG0000488, OG0000520, OG0000524, OG0000626, OG0000627, OG0000628, OG0000648, OG0…
GO:0022804	MF	e	active transmembrane transporter activity	8/145	137/12517	0.00018987658665117372	3	8	0.3066506874416456	0.29892363205258826	0.30532155133508737	0.03833133593020569	OG0000069, OG0000072, OG0000089, OG0000125, OG0000459, OG0000560, OG0002806, OG0003400
GO:0003723	MF	e	RNA binding	16/145	528/12517	0.00040382950039980555	4	16	0.6521846431456859	0.6357507427245813	0.6489540071424875	0.07246496034952066	OG0000044, OG0000059, OG0000089, OG0000139, OG0000176, OG0000205, OG0000206, OG0000215, OG0000351, OG0000453, OG0000488, OG0000524, OG0000627, OG0000628, OG0001317, OG0003571
GO:0043169	MF	e	cation binding	27/145	1176/12517	0.0004847373225601397	3	27	0.7828507759346256	0.7631243198895385	0.7784881400315843	0.07571285382504434	OG0000036, OG0000041, OG0000042, OG0000044, OG0000053, OG0000074, OG0000075, OG0000094, OG0000099, OG0000116, OG0000137, OG0000139, OG0000176, OG0000338, OG0000351, OG0000371, OG0000453, OG0000524, OG0000593, OG0000594, OG0000630, OG0000743, OG0001425, OG0003571, OG0003582, OG0004646, OG0006088
GO:0043167	MF	e	ion binding	53/145	2958/12517	0.0005156912644430265	2	53	0.8328413920754878	0.8118552608505528	0.8276844794310575	0.07571285382504434	OG0000033, OG0000036, OG0000041, OG0000042, OG0000044, OG0000053, OG0000060, OG0000069, OG0000072, OG0000074, OG0000075, OG0000089, OG0000094, OG0000099, OG0000116, OG0000137, OG0000139, OG0000160, OG0000176, OG0000215, OG0000301, OG0000312, OG0000338, OG0000351, OG0000371, OG0000378, OG0000435, OG0000447, OG0000453, OG0000520, OG0000524, OG0000593, OG0000594, OG0000626, OG0000630, OG0000743, OG0…
GO:0030276	MF	e	clathrin binding	2/145	5/12517	0.0013025996285939672	3	2	1.0	1.0	1.0	0.1684204249364479	OG0000253, OG0000255
GO:0003676	MF	e	nucleic acid binding	30/145	1426/12517	0.0013557062069187757	3	30	1.0	1.0	1.0	0.1684204249364479	OG0000044, OG0000057, OG0000059, OG0000089, OG0000139, OG0000176, OG0000180, OG0000205, OG0000206, OG0000215, OG0000351, OG0000429, OG0000450, OG0000453, OG0000488, OG0000524, OG0000627, OG0000628, OG0000648, OG0000848, OG0000854, OG0001004, OG0001139, OG0001176, OG0001317, OG0002167, OG0003571, OG0006088, OG0008906, OG0008968
GO:0003674	MF	e	molecular_function	138/145	10879/12517	0.0017329278692717331	0	138	1.0	1.0	1.0	0.1999056077767035	OG0000033, OG0000036, OG0000041, OG0000042, OG0000044, OG0000053, OG0000057, OG0000059, OG0000060, OG0000069, OG0000072, OG0000074, OG0000075, OG0000085, OG0000086, OG0000089, OG0000090, OG0000092, OG0000094, OG0000099, OG0000116, OG0000122, OG0000125, OG0000137, OG0000139, OG0000150, OG0000155, OG0000160, OG0000173, OG0000176, OG0000180, OG0000205, OG0000206, OG0000214, OG0000215, OG0000216, OG0…
GO:0046872	MF	e	metal ion binding	25/145	1156/12517	0.0021109756665188767	4	25	1.0	1.0	1.0	0.2272817134285324	OG0000036, OG0000041, OG0000042, OG0000044, OG0000053, OG0000074, OG0000094, OG0000099, OG0000116, OG0000137, OG0000139, OG0000176, OG0000338, OG0000351, OG0000453, OG0000524, OG0000593, OG0000594, OG0000630, OG0000743, OG0001425, OG0003571, OG0003582, OG0004646, OG0006088
GO:0016624	MF	e	oxidoreductase activity, acting on the aldehyde or oxo group of donors, disulfide as acceptor	2/145	9/12517	0.004548665302347869	4	2	1.0	1.0	1.0	0.450957270962855	OG0000285, OG0000371
GO:0003824	MF	e	catalytic activity	75/145	5008/12517	0.004746918641714263	1	75	1.0	1.0	1.0	0.450957270962855	OG0000033, OG0000036, OG0000041, OG0000042, OG0000044, OG0000060, OG0000074, OG0000075, OG0000085, OG0000086, OG0000092, OG0000094, OG0000116, OG0000122, OG0000137, OG0000160, OG0000173, OG0000180, OG0000205, OG0000214, OG0000215, OG0000216, OG0000237, OG0000256, OG0000273, OG0000285, OG0000301, OG0000312, OG0000371, OG0000378, OG0000429, OG0000431, OG0000435, OG0000447, OG0000451, OG0000500, OG0…
GO:0015035	MF	e	protein-disulfide reductase activity	2/145	10/12517	0.005642794029551355	5	2	1.0	1.0	1.0	0.5056366584688068	OG0000092, OG0000256
GO:0140677	MF	e	molecular function activator activity	4/145	65/12517	0.006771153046409745	2	4	1.0	1.0	1.0	0.5056366584688068	OG0000205, OG0000255, OG0000287, OG0001486
GO:0015103	MF	e	inorganic anion transmembrane transporter activity	3/145	36/12517	0.008220590578439324	4	3	1.0	1.0	1.0	0.5056366584688068	OG0000125, OG0000459, OG0003400
GO:0016740	MF	e	transferase activity	33/145	1819/12517	0.00854525894825395	2	33	1.0	1.0	1.0	0.5056366584688068	OG0000036, OG0000041, OG0000044, OG0000060, OG0000075, OG0000086, OG0000116, OG0000122, OG0000180, OG0000214, OG0000273, OG0000301, OG0000429, OG0000431, OG0000435, OG0000509, OG0000520, OG0000546, OG0000627, OG0000751, OG0000857, OG0001213, OG0001278, OG0001462, OG0002212, OG0002244, OG0002585, OG0002804, OG0002807, OG0003572, OG0003573, OG0006104, OG0008924
GO:0005488	MF	e	binding	101/145	7429/12517	0.010717720533909469	1	101	1.0	1.0	1.0	0.5056366584688068	OG0000033, OG0000036, OG0000041, OG0000042, OG0000044, OG0000053, OG0000057, OG0000059, OG0000060, OG0000069, OG0000072, OG0000074, OG0000075, OG0000085, OG0000089, OG0000090, OG0000094, OG0000099, OG0000116, OG0000122, OG0000137, OG0000139, OG0000150, OG0000155, OG0000160, OG0000176, OG0000180, OG0000205, OG0000206, OG0000214, OG0000215, OG0000253, OG0000255, OG0000256, OG0000273, OG0000287, OG0…
GO:0004372	MF	e	glycine hydroxymethyltransferase activity	1/145	1/12517	0.01158424542622034	5	1	1.0	1.0	1.0	0.5056366584688068	OG0000435
GO:0004802	MF	e	transketolase activity	1/145	1/12517	0.01158424542622034	4	1	1.0	1.0	1.0	0.5056366584688068	OG0000509
GO:0005093	MF	e	Rab GDP-dissociation inhibitor activity	1/145	1/12517	0.01158424542622034	6	1	1.0	1.0	1.0	0.5056366584688068	OG0000820
GO:0160041	MF	e	neuropeptide activity	1/145	1/12517	0.01158424542622034	5	1	1.0	1.0	1.0	0.5056366584688068	OG0000255
GO:0005436	MF	e	sodium:phosphate symporter activity	1/145	1/12517	0.01158424542622034	8	1	1.0	1.0	1.0	0.5056366584688068	OG0003400
GO:0005185	MF	e	neurohypophyseal hormone activity	1/145	1/12517	0.01158424542622034	7	1	1.0	1.0	1.0	0.5056366584688068	OG0000255
GO:0016415	MF	e	octanoyltransferase activity	1/145	1/12517	0.01158424542622034	5	1	1.0	1.0	1.0	0.5056366584688068	OG0000044
GO:0009041	MF	e	UMP/dUMP kinase activity	1/145	1/12517	0.01158424542622034	7	1	1.0	1.0	1.0	0.5056366584688068	OG0000116
GO:0032051	MF	e	clathrin light chain binding	1/145	1/12517	0.01158424542622034	4	1	1.0	1.0	1.0	0.5056366584688068	OG0000255
GO:0030619	MF	e	U1 snRNA binding	1/145	1/12517	0.01158424542622034	6	1	1.0	1.0	1.0	0.5056366584688068	OG0001317
GO:0005184	MF	e	neuropeptide hormone activity	1/145	1/12517	0.01158424542622034	6	1	1.0	1.0	1.0	0.5056366584688068	OG0000255
GO:0005179	MF	e	hormone activity	1/145	1/12517	0.01158424542622034	5	1	1.0	1.0	1.0	0.5056366584688068	OG0000255
GO:0004568	MF	e	chitinase activity	1/145	1/12517	0.01158424542622034	5	1	1.0	1.0	1.0	0.5056366584688068	OG0004635
GO:0033819	MF	e	lipoyl(octanoyl) transferase activity	1/145	1/12517	0.01158424542622034	6	1	1.0	1.0	1.0	0.5056366584688068	OG0000044
GO:0015370	MF	e	solute:sodium symporter activity	1/145	1/12517	0.01158424542622034	7	1	1.0	1.0	1.0	0.5056366584688068	OG0003400
GO:0140096	MF	e	catalytic activity, acting on a protein	27/145	1442/12517	0.012080546652002123	2	27	1.0	1.0	1.0	0.5134232327100903	OG0000036, OG0000041, OG0000042, OG0000044, OG0000060, OG0000075, OG0000092, OG0000122, OG0000137, OG0000173, OG0000180, OG0000214, OG0000256, OG0000273, OG0000301, OG0000451, OG0000520, OG0000751, OG0000857, OG0001213, OG0001456, OG0002244, OG0002807, OG0003574, OG0006104, OG0008837, OG0008845
GO:0015108	MF	e	chloride transmembrane transporter activity	2/145	15/12517	0.012677035446139559	5	2	1.0	1.0	1.0	0.5249592883465484	OG0000125, OG0000459
GO:0140359	MF	e	ABC-type transporter activity	3/145	44/12517	0.01425959208287248	6	3	1.0	1.0	1.0	0.5636646314183923	OG0000069, OG0000072, OG0000089
GO:1901702	MF	e	salt transmembrane transporter activity	4/145	82/12517	0.015051676660402628	3	4	1.0	1.0	1.0	0.5636646314183923	OG0000125, OG0000338, OG0000459, OG0003400
GO:0015036	MF	e	disulfide oxidoreductase activity	2/145	17/12517	0.016173627495952525	4	2	1.0	1.0	1.0	0.5636646314183923	OG0000092, OG0000256
GO:0003779	MF	e	actin binding	4/145	85/12517	0.01697016054561926	4	4	1.0	1.0	1.0	0.5636646314183923	OG0000150, OG0000273, OG0000743, OG0000850
GO:0008509	MF	e	monoatomic anion transmembrane transporter activity	2/145	19/12517	0.020031666253269232	4	2	1.0	1.0	1.0	0.5636646314183923	OG0000125, OG0000459
GO:0008047	MF	e	enzyme activator activity	3/145	52/12517	0.022258544408469572	3	3	1.0	1.0	1.0	0.5636646314183923	OG0000205, OG0000287, OG0001486
GO:0008559	MF	e	ABC-type xenobiotic transporter activity	1/145	2/12517	0.023035210943414174	7	1	1.0	1.0	1.0	0.5636646314183923	OG0000072
GO:0048018	MF	e	receptor ligand activity	1/145	2/12517	0.023035210943414174	4	1	1.0	1.0	1.0	0.5636646314183923	OG0000255
GO:0030545	MF	e	signaling receptor regulator activity	1/145	2/12517	0.023035210943414174	2	1	1.0	1.0	1.0	0.5636646314183923	OG0000255
GO:0010997	MF	e	anaphase-promoting complex binding	1/145	2/12517	0.023035210943414174	3	1	1.0	1.0	1.0	0.5636646314183923	OG0000287
GO:0030546	MF	e	signaling receptor activator activity	1/145	2/12517	0.023035210943414174	3	1	1.0	1.0	1.0	0.5636646314183923	OG0000255
GO:0097027	MF	e	ubiquitin-protein transferase activator activity	1/145	2/12517	0.023035210943414174	4	1	1.0	1.0	1.0	0.5636646314183923	OG0000287
GO:0004067	MF	e	asparaginase activity	1/145	2/12517	0.023035210943414174	5	1	1.0	1.0	1.0	0.5636646314183923	OG0002044
GO:0003986	MF	e	acetyl-CoA hydrolase activity	1/145	2/12517	0.023035210943414174	6	1	1.0	1.0	1.0	0.5636646314183923	OG0003572
GO:0004591	MF	e	oxoglutarate dehydrogenase (succinyl-transferring) activity	1/145	2/12517	0.023035210943414174	5	1	1.0	1.0	1.0	0.5636646314183923	OG0000371
GO:0005102	MF	e	signaling receptor binding	1/145	2/12517	0.023035210943414174	3	1	1.0	1.0	1.0	0.5636646314183923	OG0000255
GO:0050308	MF	e	sugar-phosphatase activity	1/145	2/12517	0.023035210943414174	7	1	1.0	1.0	1.0	0.5636646314183923	OG0000546
GO:0045131	MF	e	pre-mRNA branch point binding	1/145	2/12517	0.023035210943414174	6	1	1.0	1.0	1.0	0.5636646314183923	OG0000488
GO:0004801	MF	e	transaldolase activity	1/145	2/12517	0.023035210943414174	4	1	1.0	1.0	1.0	0.5636646314183923	OG0000509
GO:0140326	MF	e	ATPase-coupled intramembrane lipid transporter activity	1/145	2/12517	0.023035210943414174	4	1	1.0	1.0	1.0	0.5636646314183923	OG0000074
GO:0055106	MF	e	ubiquitin-protein transferase regulator activity	1/145	2/12517	0.023035210943414174	3	1	1.0	1.0	1.0	0.5636646314183923	OG0000287
GO:0016286	MF	e	small conductance calcium-activated potassium channel activity	1/145	2/12517	0.023035210943414174	9	1	1.0	1.0	1.0	0.5636646314183923	OG0000338
GO:0015269	MF	e	calcium-activated potassium channel activity	1/145	2/12517	0.023035210943414174	8	1	1.0	1.0	1.0	0.5636646314183923	OG0000338
GO:0015114	MF	e	phosphate ion transmembrane transporter activity	1/145	2/12517	0.023035210943414174	5	1	1.0	1.0	1.0	0.5636646314183923	OG0003400
GO:0008775	MF	e	acetate CoA-transferase activity	1/145	2/12517	0.023035210943414174	5	1	1.0	1.0	1.0	0.5636646314183923	OG0003572
GO:0042132	MF	e	fructose 1,6-bisphosphate 1-phosphatase activity	1/145	2/12517	0.023035210943414174	8	1	1.0	1.0	1.0	0.5636646314183923	OG0000546
GO:0030060	MF	e	L-malate dehydrogenase activity	1/145	2/12517	0.023035210943414174	5	1	1.0	1.0	1.0	0.5636646314183923	OG0000237
GO:0004252	MF	e	serine-type endopeptidase activity	3/145	53/12517	0.02339856365823191	5	3	1.0	1.0	1.0	0.564010153851411	OG0001456, OG0003574, OG0008845
GO:0019205	MF	e	nucleobase-containing compound kinase activity	2/145	21/12517	0.024232881402660333	5	2	1.0	1.0	1.0	0.575530933313183	OG0000116, OG0002212
GO:0061630	MF	e	ubiquitin protein ligase activity	3/145	55/12517	0.02577221005413078	7	3	1.0	1.0	1.0	0.5840251305865415	OG0000041, OG0000122, OG0000214
GO:0061659	MF	e	ubiquitin-like protein ligase activity	3/145	56/12517	0.027005784038928334	6	3	1.0	1.0	1.0	0.5840251305865415	OG0000041, OG0000122, OG0000214
GO:0019200	MF	e	carbohydrate kinase activity	2/145	23/12517	0.028759642508341666	5	2	1.0	1.0	1.0	0.5840251305865415	OG0000546, OG0001462
GO:0016791	MF	e	phosphatase activity	5/145	149/12517	0.029549916869093605	5	5	1.0	1.0	1.0	0.5840251305865415	OG0000075, OG0000085, OG0000094, OG0000173, OG0000546
GO:0022853	MF	e	active monoatomic ion transmembrane transporter activity	3/145	58/12517	0.02956620353372012	4	3	1.0	1.0	1.0	0.5840251305865415	OG0000125, OG0000459, OG0003400
GO:0019787	MF	e	ubiquitin-like protein transferase activity	5/145	154/12517	0.03338794099399787	5	5	1.0	1.0	1.0	0.5840251305865415	OG0000041, OG0000122, OG0000214, OG0000273, OG0000857
GO:0004722	MF	e	protein serine/threonine phosphatase activity	2/145	25/12517	0.03359493955947167	7	2	1.0	1.0	1.0	0.5840251305865415	OG0000075, OG0000173
GO:0016273	MF	e	arginine N-methyltransferase activity	1/145	3/12517	0.034354419446267145	6	1	1.0	1.0	1.0	0.5840251305865415	OG0000180
GO:0004609	MF	e	phosphatidylserine decarboxylase activity	1/145	3/12517	0.034354419446267145	5	1	1.0	1.0	1.0	0.5840251305865415	OG0000594
GO:0016971	MF	e	flavin-dependent sulfhydryl oxidase activity	1/145	3/12517	0.034354419446267145	6	1	1.0	1.0	1.0	0.5840251305865415	OG0000092
GO:0016864	MF	e	intramolecular oxidoreductase activity, transposing S-S bonds	1/145	3/12517	0.034354419446267145	4	1	1.0	1.0	1.0	0.5840251305865415	OG0000092
GO:0008410	MF	e	CoA-transferase activity	1/145	3/12517	0.034354419446267145	4	1	1.0	1.0	1.0	0.5840251305865415	OG0003572
GO:0004127	MF	e	cytidylate kinase activity	1/145	3/12517	0.034354419446267145	7	1	1.0	1.0	1.0	0.5840251305865415	OG0000116
GO:0004017	MF	e	adenylate kinase activity	1/145	3/12517	0.034354419446267145	7	1	1.0	1.0	1.0	0.5840251305865415	OG0000116
GO:0003756	MF	e	protein disulfide isomerase activity	1/145	3/12517	0.034354419446267145	5	1	1.0	1.0	1.0	0.5840251305865415	OG0000092
GO:0019203	MF	e	carbohydrate phosphatase activity	1/145	3/12517	0.034354419446267145	6	1	1.0	1.0	1.0	0.5840251305865415	OG0000546
GO:0004738	MF	e	pyruvate dehydrogenase activity	1/145	3/12517	0.034354419446267145	4	1	1.0	1.0	1.0	0.5840251305865415	OG0000285
GO:0004712	MF	e	protein serine/threonine/tyrosine kinase activity	1/145	3/12517	0.034354419446267145	6	1	1.0	1.0	1.0	0.5840251305865415	OG0000036
GO:0004723	MF	e	calcium-dependent protein serine/threonine phosphatase activity	1/145	3/12517	0.034354419446267145	8	1	1.0	1.0	1.0	0.5840251305865415	OG0000173
GO:0004001	MF	e	adenosine kinase activity	1/145	3/12517	0.034354419446267145	7	1	1.0	1.0	1.0	0.5840251305865415	OG0002212
GO:0016274	MF	e	protein-arginine N-methyltransferase activity	1/145	3/12517	0.034354419446267145	7	1	1.0	1.0	1.0	0.5840251305865415	OG0000180
GO:0003876	MF	e	AMP deaminase activity	1/145	3/12517	0.034354419446267145	6	1	1.0	1.0	1.0	0.5840251305865415	OG0000747
GO:0004602	MF	e	glutathione peroxidase activity	1/145	3/12517	0.034354419446267145	5	1	1.0	1.0	1.0	0.5840251305865415	OG0000500
GO:0033192	MF	e	calmodulin-dependent protein phosphatase activity	1/145	3/12517	0.034354419446267145	9	1	1.0	1.0	1.0	0.5840251305865415	OG0000173
GO:0016615	MF	e	malate dehydrogenase activity	1/145	3/12517	0.034354419446267145	4	1	1.0	1.0	1.0	0.5840251305865415	OG0000237
GO:0004739	MF	e	pyruvate dehydrogenase (acetyl-transferring) activity	1/145	3/12517	0.034354419446267145	5	1	1.0	1.0	1.0	0.5840251305865415	OG0000285
GO:0047623	MF	e	adenosine-phosphate deaminase activity	1/145	3/12517	0.034354419446267145	5	1	1.0	1.0	1.0	0.5840251305865415	OG0000747
GO:0140657	MF	e	ATP-dependent activity	9/145	362/12517	0.0388081917014339	1	9	1.0	1.0	1.0	0.650209920379723	OG0000069, OG0000072, OG0000074, OG0000089, OG0000215, OG0000848, OG0006091, OG0006153, OG0008876
GO:0140097	MF	e	catalytic activity, acting on DNA	5/145	161/12517	0.03926186219400102	3	5	1.0	1.0	1.0	0.650209920379723	OG0000429, OG0000648, OG0000848, OG0006091, OG0006153
GO:0097367	MF	e	carbohydrate derivative binding	29/145	1740/12517	0.039455462660812915	2	29	1.0	1.0	1.0	0.650209920379723	OG0000033, OG0000036, OG0000060, OG0000069, OG0000072, OG0000074, OG0000075, OG0000089, OG0000116, OG0000160, OG0000215, OG0000301, OG0000312, OG0000378, OG0000447, OG0000520, OG0000626, OG0000751, OG0000848, OG0001213, OG0001462, OG0002244, OG0002742, OG0002807, OG0004635, OG0004651, OG0006091, OG0006104, OG0006153
GO:0016746	MF	e	acyltransferase activity	9/145	367/12517	0.039996724694701	3	9	1.0	1.0	1.0	0.6524718220398193	OG0000041, OG0000044, OG0000086, OG0000122, OG0000214, OG0000273, OG0000857, OG0002804, OG0003573
GO:0098772	MF	e	molecular function regulator activity	6/145	217/12517	0.040515319790819536	1	6	1.0	1.0	1.0	0.6543224146217355	OG0000205, OG0000255, OG0000287, OG0000446, OG0000820, OG0001486
GO:0016755	MF	e	aminoacyltransferase activity	5/145	165/12517	0.042884549831970147	4	5	1.0	1.0	1.0	0.6840713837826539	OG0000041, OG0000122, OG0000214, OG0000273, OG0000857
GO:0005524	MF	e	ATP binding	24/145	1375/12517	0.04348226171408395	8	24	1.0	1.0	1.0	0.6840713837826539	OG0000036, OG0000060, OG0000069, OG0000072, OG0000074, OG0000075, OG0000089, OG0000116, OG0000215, OG0000301, OG0000312, OG0000447, OG0000520, OG0000626, OG0000751, OG0000848, OG0001213, OG0001462, OG0002244, OG0002742, OG0002807, OG0006091, OG0006104, OG0006153
GO:0016787	MF	e	hydrolase activity	30/145	1827/12517	0.0436280820616801	2	30	1.0	1.0	1.0	0.6840713837826539	OG0000033, OG0000042, OG0000074, OG0000075, OG0000085, OG0000094, OG0000137, OG0000160, OG0000173, OG0000312, OG0000378, OG0000429, OG0000447, OG0000451, OG0000520, OG0000546, OG0000626, OG0000747, OG0000848, OG0001456, OG0002044, OG0003121, OG0003572, OG0003574, OG0003582, OG0004635, OG0004650, OG0006153, OG0008837, OG0008845
GO:0032559	MF	e	adenyl ribonucleotide binding	24/145	1383/12517	0.0441862377318332	7	24	1.0	1.0	1.0	0.6861612878549098	OG0000036, OG0000060, OG0000069, OG0000072, OG0000074, OG0000075, OG0000089, OG0000116, OG0000215, OG0000301, OG0000312, OG0000447, OG0000520, OG0000626, OG0000751, OG0000848, OG0001213, OG0001462, OG0002244, OG0002742, OG0002807, OG0006091, OG0006104, OG0006153
GO:0004340	MF	e	glucokinase activity	1/145	4/12517	0.04554337654873567	7	1	1.0	1.0	1.0	0.6874070385626927	OG0001462
GO:0000179	MF	e	rRNA (adenine-N6,N6-)-dimethyltransferase activity	1/145	4/12517	0.04554337654873567	8	1	1.0	1.0	1.0	0.6874070385626927	OG0000180
GO:0036002	MF	e	pre-mRNA binding	1/145	4/12517	0.04554337654873567	5	1	1.0	1.0	1.0	0.6874070385626927	OG0000488
GO:0043168	MF	e	anion binding	31/145	1922/12517	0.04856203367057123	3	31	1.0	1.0	1.0	0.7261822627590049	OG0000033, OG0000036, OG0000060, OG0000069, OG0000072, OG0000074, OG0000075, OG0000089, OG0000116, OG0000160, OG0000215, OG0000301, OG0000312, OG0000371, OG0000378, OG0000435, OG0000447, OG0000520, OG0000626, OG0000751, OG0000848, OG0001213, OG0001278, OG0001462, OG0002244, OG0002742, OG0002807, OG0004651, OG0006091, OG0006104, OG0006153
GO:0035639	MF	e	purine ribonucleoside triphosphate binding	28/145	1694/12517	0.04974409655763257	4	28	1.0	1.0	1.0	0.7370340911979504	OG0000033, OG0000036, OG0000060, OG0000069, OG0000072, OG0000074, OG0000075, OG0000089, OG0000116, OG0000160, OG0000215, OG0000301, OG0000312, OG0000378, OG0000447, OG0000520, OG0000626, OG0000751, OG0000848, OG0001213, OG0001462, OG0002244, OG0002742, OG0002807, OG0004651, OG0006091, OG0006104, OG0006153

## Sheet: B.ostr. losses
# GO	NS	enrichment	name	ratio_in_study	ratio_in_pop	p_uncorrected	depth	study_count	p_bonferroni	p_sidak	p_holm	p_fdr_bh	study_items
GO:0009987	BP	e	cellular process	222/328	4848/12517	8.744213184540655e-27	1	222	2.0050480832151722e-23	1.9545152375290248e-23	2.0050480832151722e-23	2.0050480832151722e-23	OG0000022, OG0000023, OG0000028, OG0000033, OG0000036, OG0000037, OG0000039, OG0000042, OG0000044, OG0000046, OG0000050, OG0000051, OG0000053, OG0000056, OG0000059, OG0000060, OG0000061, OG0000063, OG0000065, OG0000066, OG0000071, OG0000072, OG0000075, OG0000081, OG0000082, OG0000084, OG0000089, OG0000090, OG0000091, OG0000093, OG0000094, OG0000102, OG0000106, OG0000110, OG0000116, OG0000117, OG0…
GO:0008150	BP	e	biological_process	251/328	6299/12517	7.077699543134698e-23	0	251	1.6229165052407864e-19	1.5820144490719751e-19	1.6222087352864728e-19	8.114582526203932e-20	OG0000022, OG0000023, OG0000028, OG0000033, OG0000036, OG0000037, OG0000039, OG0000041, OG0000042, OG0000044, OG0000046, OG0000050, OG0000051, OG0000053, OG0000056, OG0000059, OG0000060, OG0000061, OG0000063, OG0000065, OG0000066, OG0000071, OG0000072, OG0000074, OG0000075, OG0000081, OG0000082, OG0000084, OG0000089, OG0000090, OG0000091, OG0000093, OG0000094, OG0000102, OG0000106, OG0000110, OG0…
GO:0034641	BP	e	cellular nitrogen compound metabolic process	109/328	1653/12517	2.5988622437013026e-21	3	109	5.959191124807087e-18	5.809002763717384e-18	5.953993400319684e-18	1.986397041602362e-18	OG0000028, OG0000039, OG0000051, OG0000059, OG0000081, OG0000082, OG0000089, OG0000093, OG0000116, OG0000117, OG0000119, OG0000152, OG0000180, OG0000186, OG0000202, OG0000215, OG0000221, OG0000227, OG0000234, OG0000276, OG0000294, OG0000318, OG0000333, OG0000361, OG0000366, OG0000369, OG0000412, OG0000443, OG0000480, OG0000497, OG0000503, OG0000508, OG0000521, OG0000523, OG0000524, OG0000566, OG0…
GO:0044260	BP	e	cellular macromolecule metabolic process	72/328	804/12517	6.548886850484808e-21	4	72	1.5016597548161663e-17	1.4638137094776718e-17	1.499695088761021e-17	3.754149387040416e-18	OG0000039, OG0000042, OG0000059, OG0000082, OG0000093, OG0000106, OG0000117, OG0000119, OG0000152, OG0000155, OG0000180, OG0000181, OG0000186, OG0000191, OG0000202, OG0000215, OG0000234, OG0000294, OG0000305, OG0000318, OG0000336, OG0000452, OG0000480, OG0000497, OG0000508, OG0000523, OG0000621, OG0000640, OG0000648, OG0000712, OG0000714, OG0000785, OG0000786, OG0000819, OG0000937, OG0000977, OG0…
GO:0044237	BP	e	cellular metabolic process	154/328	3086/12517	8.193222006398932e-19	2	154	1.878705806067275e-15	1.8313571407747036e-15	1.8754285172647156e-15	3.7574116121345504e-16	OG0000028, OG0000036, OG0000039, OG0000042, OG0000046, OG0000051, OG0000059, OG0000060, OG0000061, OG0000065, OG0000066, OG0000075, OG0000081, OG0000082, OG0000084, OG0000089, OG0000093, OG0000094, OG0000106, OG0000110, OG0000116, OG0000117, OG0000119, OG0000143, OG0000152, OG0000155, OG0000180, OG0000181, OG0000186, OG0000191, OG0000202, OG0000206, OG0000215, OG0000221, OG0000227, OG0000234, OG0…
GO:0006139	BP	e	nucleobase-containing compound metabolic process	87/328	1307/12517	6.674720981210139e-17	4	87	1.5305135209914848e-13	1.4919402796691096e-13	1.5271761605008798e-13	2.5508558683191413e-14	OG0000028, OG0000039, OG0000051, OG0000081, OG0000082, OG0000089, OG0000093, OG0000116, OG0000117, OG0000119, OG0000152, OG0000180, OG0000186, OG0000202, OG0000215, OG0000221, OG0000227, OG0000234, OG0000276, OG0000294, OG0000318, OG0000333, OG0000361, OG0000366, OG0000369, OG0000412, OG0000443, OG0000480, OG0000497, OG0000503, OG0000508, OG0000521, OG0000523, OG0000524, OG0000566, OG0000580, OG0…
GO:0006807	BP	e	nitrogen compound metabolic process	151/328	3203/12517	5.297406776641942e-16	2	151	1.2146953738839973e-12	1.1840816372868534e-12	1.2115169298180121e-12	1.7352791055485677e-13	OG0000028, OG0000036, OG0000039, OG0000041, OG0000042, OG0000044, OG0000046, OG0000051, OG0000059, OG0000060, OG0000061, OG0000065, OG0000075, OG0000081, OG0000082, OG0000084, OG0000089, OG0000093, OG0000106, OG0000110, OG0000116, OG0000117, OG0000118, OG0000119, OG0000124, OG0000137, OG0000152, OG0000155, OG0000180, OG0000181, OG0000186, OG0000191, OG0000202, OG0000215, OG0000221, OG0000227, OG0…
GO:0044238	BP	e	primary metabolic process	162/328	3566/12517	6.326895563810899e-16	2	162	1.450757152781839e-12	1.4141939960459455e-12	1.4463283258871714e-12	1.8134464409772988e-13	OG0000028, OG0000036, OG0000039, OG0000041, OG0000042, OG0000044, OG0000046, OG0000051, OG0000059, OG0000060, OG0000061, OG0000065, OG0000066, OG0000075, OG0000081, OG0000082, OG0000084, OG0000089, OG0000093, OG0000106, OG0000110, OG0000116, OG0000117, OG0000118, OG0000119, OG0000124, OG0000137, OG0000143, OG0000152, OG0000155, OG0000180, OG0000181, OG0000186, OG0000202, OG0000215, OG0000221, OG0…
GO:0046483	BP	e	heterocycle metabolic process	88/328	1400/12517	1.7599309359721354e-15	3	88	4.0355216361841066e-12	3.933815151530932e-12	4.02144218869633e-12	4.483912929093452e-13	OG0000028, OG0000039, OG0000051, OG0000081, OG0000082, OG0000089, OG0000093, OG0000116, OG0000117, OG0000119, OG0000152, OG0000180, OG0000186, OG0000202, OG0000215, OG0000221, OG0000227, OG0000234, OG0000276, OG0000294, OG0000318, OG0000333, OG0000361, OG0000366, OG0000369, OG0000412, OG0000435, OG0000443, OG0000480, OG0000497, OG0000503, OG0000508, OG0000521, OG0000523, OG0000524, OG0000566, OG0…
GO:0006725	BP	e	cellular aromatic compound metabolic process	88/328	1409/12517	2.3718176936998495e-15	3	88	5.438577971653755e-12	5.301510524895588e-12	5.417231612410456e-12	5.376617373247445e-13	OG0000028, OG0000039, OG0000051, OG0000081, OG0000082, OG0000089, OG0000093, OG0000116, OG0000117, OG0000119, OG0000152, OG0000180, OG0000186, OG0000202, OG0000215, OG0000221, OG0000227, OG0000234, OG0000276, OG0000294, OG0000318, OG0000333, OG0000361, OG0000366, OG0000369, OG0000412, OG0000435, OG0000443, OG0000480, OG0000497, OG0000503, OG0000508, OG0000521, OG0000523, OG0000524, OG0000566, OG0…
GO:0008152	BP	e	metabolic process	175/328	4050/12517	2.5792756696782335e-15	1	175	5.914279110572189e-12	5.765222658439576e-12	5.888486353875407e-12	5.376617373247445e-13	OG0000028, OG0000036, OG0000039, OG0000041, OG0000042, OG0000044, OG0000046, OG0000051, OG0000059, OG0000060, OG0000061, OG0000065, OG0000066, OG0000075, OG0000081, OG0000082, OG0000084, OG0000089, OG0000093, OG0000094, OG0000106, OG0000110, OG0000116, OG0000117, OG0000118, OG0000119, OG0000124, OG0000137, OG0000143, OG0000152, OG0000155, OG0000180, OG0000181, OG0000186, OG0000191, OG0000202, OG0…
GO:0071704	BP	e	organic substance metabolic process	166/328	3775/12517	5.504664356034918e-15	2	166	1.2622195368388068e-11	1.2304080577969493e-11	1.2561644060471684e-11	1.051849614032339e-12	OG0000028, OG0000036, OG0000039, OG0000041, OG0000042, OG0000044, OG0000046, OG0000051, OG0000059, OG0000060, OG0000061, OG0000065, OG0000066, OG0000075, OG0000081, OG0000082, OG0000084, OG0000089, OG0000093, OG0000106, OG0000110, OG0000116, OG0000117, OG0000118, OG0000119, OG0000124, OG0000137, OG0000143, OG0000152, OG0000155, OG0000180, OG0000181, OG0000186, OG0000191, OG0000202, OG0000215, OG0…
GO:0090304	BP	e	nucleic acid metabolic process	74/328	1082/12517	6.555578661267923e-15	5	74	1.5031941870287348e-11	1.4653094696868787e-11	1.4953274926352134e-11	1.1563032207913344e-12	OG0000028, OG0000039, OG0000051, OG0000081, OG0000082, OG0000089, OG0000093, OG0000117, OG0000119, OG0000152, OG0000180, OG0000186, OG0000202, OG0000215, OG0000221, OG0000227, OG0000234, OG0000276, OG0000294, OG0000318, OG0000333, OG0000361, OG0000369, OG0000412, OG0000443, OG0000480, OG0000497, OG0000503, OG0000508, OG0000521, OG0000523, OG0000524, OG0000566, OG0000580, OG0000587, OG0000631, OG0…
GO:0043170	BP	e	macromolecule metabolic process	133/328	2721/12517	8.515735986172675e-15	3	133	1.9526582616293944e-11	1.9034457866574862e-11	1.94158780484737e-11	1.394755901163853e-12	OG0000028, OG0000036, OG0000039, OG0000041, OG0000042, OG0000044, OG0000046, OG0000051, OG0000059, OG0000060, OG0000061, OG0000065, OG0000075, OG0000081, OG0000082, OG0000084, OG0000089, OG0000093, OG0000106, OG0000110, OG0000117, OG0000118, OG0000119, OG0000124, OG0000137, OG0000152, OG0000155, OG0000180, OG0000181, OG0000186, OG0000191, OG0000202, OG0000215, OG0000221, OG0000227, OG0000234, OG0…
GO:1901360	BP	e	organic cyclic compound metabolic process	88/328	1436/12517	9.166420973978684e-15	3	88	2.1018603293333122e-11	2.048887543012039e-11	2.089027339969742e-11	1.4012402195555414e-12	OG0000028, OG0000039, OG0000051, OG0000081, OG0000082, OG0000089, OG0000093, OG0000116, OG0000117, OG0000119, OG0000152, OG0000180, OG0000186, OG0000202, OG0000215, OG0000221, OG0000227, OG0000234, OG0000276, OG0000294, OG0000318, OG0000333, OG0000361, OG0000366, OG0000369, OG0000412, OG0000435, OG0000443, OG0000480, OG0000497, OG0000503, OG0000508, OG0000521, OG0000523, OG0000524, OG0000566, OG0…
GO:0016070	BP	e	RNA metabolic process	49/328	729/12517	9.344574083479465e-10	6	49	2.1427108373418414e-06	2.088708503432819e-06	2.128693976216622e-06	1.339194273338651e-07	OG0000028, OG0000039, OG0000051, OG0000081, OG0000082, OG0000089, OG0000093, OG0000180, OG0000215, OG0000221, OG0000227, OG0000276, OG0000294, OG0000333, OG0000361, OG0000369, OG0000412, OG0000443, OG0000480, OG0000503, OG0000508, OG0000521, OG0000523, OG0000524, OG0000566, OG0000580, OG0000587, OG0000631, OG0000712, OG0000738, OG0000755, OG0001005, OG0001122, OG0001340, OG0001434, OG0001615, OG0…
GO:0009059	BP	e	macromolecule biosynthetic process	33/328	381/12517	1.4909645860047277e-09	4	33	3.4187817957088407e-06	3.3326188880143098e-06	3.394926362332765e-06	2.0110481151228473e-07	OG0000039, OG0000059, OG0000082, OG0000202, OG0000443, OG0000497, OG0000503, OG0000621, OG0000785, OG0001334, OG0001392, OG0001411, OG0001479, OG0001580, OG0001605, OG0001611, OG0001641, OG0001708, OG0001711, OG0001719, OG0001768, OG0001791, OG0001798, OG0002026, OG0002076, OG0002228, OG0002660, OG0002664, OG0002710, OG0002727, OG0002785, OG0003187, OG0003330
GO:0034645	BP	e	cellular macromolecule biosynthetic process	23/328	210/12517	6.5492528384999304e-09	5	23	1.5017436758680341e-05	1.4638955154832222e-05	1.4906099460425841e-05	8.343020421489079e-07	OG0000059, OG0000082, OG0000621, OG0000785, OG0001334, OG0001392, OG0001411, OG0001479, OG0001580, OG0001605, OG0001611, OG0001641, OG0001708, OG0001719, OG0001768, OG0002026, OG0002076, OG0002228, OG0002660, OG0002664, OG0002710, OG0002727, OG0003330
GO:0006281	BP	e	DNA repair	23/328	224/12517	2.2457204678809795e-08	7	23	5.149437032851086e-05	5.019656750208521e-05	5.109014064429228e-05	2.710230017290045e-06	OG0000039, OG0000119, OG0000152, OG0000186, OG0000202, OG0000234, OG0000318, OG0000480, OG0000497, OG0000523, OG0000786, OG0000819, OG0000937, OG0001174, OG0001175, OG0001327, OG0001337, OG0001705, OG0001791, OG0002025, OG0002082, OG0002169, OG0002573
GO:0033554	BP	e	cellular response to stress	25/328	268/12517	3.732218755006035e-08	3	25	8.557977605228838e-05	8.342292522496522e-05	8.487065448883724e-05	4.075227431061351e-06	OG0000039, OG0000119, OG0000152, OG0000186, OG0000202, OG0000234, OG0000305, OG0000318, OG0000480, OG0000497, OG0000523, OG0000786, OG0000819, OG0000937, OG0000977, OG0001174, OG0001175, OG0001327, OG0001337, OG0001705, OG0001791, OG0002025, OG0002082, OG0002169, OG0002573
GO:0051716	BP	e	cellular response to stimulus	25/328	268/12517	3.732218755006035e-08	2	25	8.557977605228838e-05	8.342292522496522e-05	8.487065448883724e-05	4.075227431061351e-06	OG0000039, OG0000119, OG0000152, OG0000186, OG0000202, OG0000234, OG0000305, OG0000318, OG0000480, OG0000497, OG0000523, OG0000786, OG0000819, OG0000937, OG0000977, OG0001174, OG0001175, OG0001327, OG0001337, OG0001705, OG0001791, OG0002025, OG0002082, OG0002169, OG0002573
GO:0044249	BP	e	cellular biosynthetic process	48/328	790/12517	4.532018386539556e-08	3	48	0.00010391918160335203	0.0001013001262242051	0.00010296745774217872	4.723599163788728e-06	OG0000039, OG0000059, OG0000061, OG0000066, OG0000082, OG0000116, OG0000202, OG0000366, OG0000435, OG0000443, OG0000497, OG0000503, OG0000567, OG0000582, OG0000621, OG0000742, OG0000785, OG0000972, OG0001168, OG0001178, OG0001334, OG0001344, OG0001392, OG0001411, OG0001479, OG0001580, OG0001605, OG0001611, OG0001641, OG0001708, OG0001711, OG0001719, OG0001768, OG0001791, OG0001798, OG0002026, OG0…
GO:1901575	BP	e	organic substance catabolic process	27/328	317/12517	7.048930891628232e-08	3	27	0.00016163198534503535	0.0001575584051442608	0.00016008122054887714	7.02747762369719e-06	OG0000042, OG0000082, OG0000093, OG0000155, OG0000181, OG0000191, OG0000215, OG0000305, OG0000336, OG0000452, OG0000508, OG0000629, OG0000712, OG0000722, OG0000744, OG0000790, OG0000972, OG0000977, OG0001175, OG0001288, OG0001309, OG0001345, OG0001615, OG0001909, OG0002470, OG0003113, OG0003435
GO:0044265	BP	e	cellular macromolecule catabolic process	19/328	170/12517	1.0102923526153614e-07	5	19	0.00023166003645470236	0.00022582155259398564	0.00022933636404368706	9.652501518945932e-06	OG0000042, OG0000082, OG0000093, OG0000155, OG0000181, OG0000191, OG0000215, OG0000305, OG0000336, OG0000452, OG0000508, OG0000712, OG0000977, OG0001175, OG0001288, OG0001615, OG0001909, OG0003113, OG0003435
GO:0006259	BP	e	DNA metabolic process	29/328	367/12517	1.1597046120806556e-07	6	29	0.00026592026755009433	0.0002592183295978732	0.00026313697648110075	1.0467059385455775e-05	OG0000039, OG0000117, OG0000119, OG0000152, OG0000186, OG0000202, OG0000234, OG0000318, OG0000480, OG0000497, OG0000523, OG0000640, OG0000648, OG0000714, OG0000786, OG0000819, OG0000937, OG0001174, OG0001175, OG0001327, OG0001337, OG0001705, OG0001791, OG0001909, OG0002025, OG0002082, OG0002169, OG0002573, OG0002761
GO:0006974	BP	e	cellular response to DNA damage stimulus	23/328	245/12517	1.1868449368593552e-07	4	23	0.00027214354402185016	0.0002652847620157422	0.00026917643167970174	1.0467059385455775e-05	OG0000039, OG0000119, OG0000152, OG0000186, OG0000202, OG0000234, OG0000318, OG0000480, OG0000497, OG0000523, OG0000786, OG0000819, OG0000937, OG0001174, OG0001175, OG0001327, OG0001337, OG0001705, OG0001791, OG0002025, OG0002082, OG0002169, OG0002573
GO:1901576	BP	e	organic substance biosynthetic process	49/328	846/12517	1.3898195843831417e-07	3	49	0.00031868563069905437	0.0003106538573299667	0.00031507209977965823	1.1803171507372384e-05	OG0000039, OG0000059, OG0000066, OG0000082, OG0000116, OG0000202, OG0000248, OG0000361, OG0000366, OG0000435, OG0000443, OG0000497, OG0000503, OG0000567, OG0000582, OG0000621, OG0000742, OG0000785, OG0000972, OG0001168, OG0001178, OG0001334, OG0001344, OG0001392, OG0001411, OG0001479, OG0001580, OG0001605, OG0001611, OG0001641, OG0001708, OG0001711, OG0001719, OG0001768, OG0001791, OG0001798, OG0…
GO:0006412	BP	e	translation	20/328	192/12517	1.4989364299502207e-07	7	20	0.0003437061233875856	0.0003350437632976082	0.00033965899502672004	1.2275218692413772e-05	OG0000059, OG0000785, OG0001334, OG0001392, OG0001411, OG0001479, OG0001580, OG0001605, OG0001611, OG0001641, OG0001708, OG0001719, OG0001768, OG0002026, OG0002076, OG0002228, OG0002660, OG0002664, OG0002710, OG0002727
GO:0006950	BP	e	response to stress	25/328	290/12517	1.7396182074797132e-07	2	25	0.00039889445497509824	0.00038884119385529825	0.00039402352399415505	1.375498120603787e-05	OG0000039, OG0000119, OG0000152, OG0000186, OG0000202, OG0000234, OG0000305, OG0000318, OG0000480, OG0000497, OG0000523, OG0000786, OG0000819, OG0000937, OG0000977, OG0001174, OG0001175, OG0001327, OG0001337, OG0001705, OG0001791, OG0002025, OG0002082, OG0002169, OG0002573
GO:0044271	BP	e	cellular nitrogen compound biosynthetic process	37/328	564/12517	2.4170232869525595e-07	4	37	0.0005542234396982219	0.0005402554517041352	0.0005472140721660594	1.8474114656607396e-05	OG0000039, OG0000059, OG0000116, OG0000202, OG0000366, OG0000443, OG0000497, OG0000503, OG0000785, OG0000972, OG0001178, OG0001334, OG0001344, OG0001392, OG0001411, OG0001479, OG0001580, OG0001605, OG0001611, OG0001641, OG0001708, OG0001711, OG0001719, OG0001768, OG0001791, OG0001798, OG0002026, OG0002029, OG0002076, OG0002228, OG0002237, OG0002660, OG0002664, OG0002710, OG0002727, OG0002785, OG0…
GO:0043604	BP	e	amide biosynthetic process	21/328	218/12517	2.7680050826052905e-07	5	21	0.0006347035654413931	0.0006187072521372919	0.0006263995501935773	2.018474728980467e-05	OG0000059, OG0000785, OG0001178, OG0001334, OG0001392, OG0001411, OG0001479, OG0001580, OG0001605, OG0001611, OG0001641, OG0001708, OG0001719, OG0001768, OG0002026, OG0002076, OG0002228, OG0002660, OG0002664, OG0002710, OG0002727
GO:0044248	BP	e	cellular catabolic process	24/328	277/12517	2.8168857970944156e-07	3	24	0.0006459119132737495	0.0006296331181099111	0.0006371795673027568	2.018474728980467e-05	OG0000042, OG0000082, OG0000093, OG0000155, OG0000181, OG0000191, OG0000215, OG0000305, OG0000336, OG0000452, OG0000508, OG0000712, OG0000722, OG0000972, OG0000977, OG0001175, OG0001288, OG0001309, OG0001345, OG0001615, OG0001909, OG0002470, OG0003113, OG0003435
GO:1901564	BP	e	organonitrogen compound metabolic process	93/328	2137/12517	3.205893610594091e-07	3	93	0.0007351114049092251	0.0007165845319143201	0.000724852545355324	2.2276103179067427e-05	OG0000036, OG0000041, OG0000042, OG0000044, OG0000046, OG0000059, OG0000060, OG0000061, OG0000065, OG0000075, OG0000081, OG0000084, OG0000106, OG0000110, OG0000116, OG0000118, OG0000124, OG0000137, OG0000155, OG0000180, OG0000181, OG0000191, OG0000227, OG0000251, OG0000276, OG0000305, OG0000333, OG0000336, OG0000350, OG0000352, OG0000361, OG0000412, OG0000435, OG0000452, OG0000480, OG0000487, OG0…
GO:0043043	BP	e	peptide biosynthetic process	20/328	203/12517	3.723739807504047e-07	6	20	0.0008538535378606779	0.0008323340294616096	0.0008415651964959145	2.5113339348843468e-05	OG0000059, OG0000785, OG0001334, OG0001392, OG0001411, OG0001479, OG0001580, OG0001605, OG0001611, OG0001641, OG0001708, OG0001719, OG0001768, OG0002026, OG0002076, OG0002228, OG0002660, OG0002664, OG0002710, OG0002727
GO:0009058	BP	e	biosynthetic process	50/328	904/12517	3.9222570378642143e-07	2	50	0.0008993735387822643	0.0008767067984532189	0.000886037864853526	2.569638682235041e-05	OG0000039, OG0000059, OG0000061, OG0000066, OG0000082, OG0000116, OG0000202, OG0000248, OG0000361, OG0000366, OG0000435, OG0000443, OG0000497, OG0000503, OG0000567, OG0000582, OG0000621, OG0000742, OG0000785, OG0000972, OG0001168, OG0001178, OG0001334, OG0001344, OG0001392, OG0001411, OG0001479, OG0001580, OG0001605, OG0001611, OG0001641, OG0001708, OG0001711, OG0001719, OG0001768, OG0001791, OG0…
GO:0009057	BP	e	macromolecule catabolic process	19/328	189/12517	5.366462527896276e-07	4	19	0.001230529857646616	0.0011995170475653026	0.001211747238798979	3.418138493462822e-05	OG0000042, OG0000082, OG0000093, OG0000155, OG0000181, OG0000191, OG0000215, OG0000305, OG0000336, OG0000452, OG0000508, OG0000712, OG0000977, OG0001175, OG0001288, OG0001615, OG0001909, OG0003113, OG0003435
GO:0050896	BP	e	response to stimulus	25/328	310/12517	6.144912559314856e-07	1	25	0.0014090284498508964	0.001373516973682439	0.001386906764637363	3.808184999597018e-05	OG0000039, OG0000119, OG0000152, OG0000186, OG0000202, OG0000234, OG0000305, OG0000318, OG0000480, OG0000497, OG0000523, OG0000786, OG0000819, OG0000937, OG0000977, OG0001174, OG0001175, OG0001327, OG0001337, OG0001705, OG0001791, OG0002025, OG0002082, OG0002169, OG0002573
GO:0009056	BP	e	catabolic process	27/328	354/12517	6.509761574291389e-07	2	27	0.0014926883289850155	0.0014550683887862954	0.0014686022111601374	3.928127181539514e-05	OG0000042, OG0000082, OG0000093, OG0000155, OG0000181, OG0000191, OG0000215, OG0000305, OG0000336, OG0000452, OG0000508, OG0000629, OG0000712, OG0000722, OG0000744, OG0000790, OG0000972, OG0000977, OG0001175, OG0001288, OG0001309, OG0001345, OG0001615, OG0001909, OG0002470, OG0003113, OG0003435
GO:0006518	BP	e	peptide metabolic process	22/328	253/12517	8.409903404627067e-07	5	22	0.0019283908506809863	0.0018797899826540306	0.0018964332177434035	4.944591924823042e-05	OG0000059, OG0000722, OG0000785, OG0001309, OG0001334, OG0001392, OG0001411, OG0001479, OG0001580, OG0001605, OG0001611, OG0001641, OG0001708, OG0001719, OG0001768, OG0002026, OG0002076, OG0002228, OG0002660, OG0002664, OG0002710, OG0002727
GO:0006418	BP	e	tRNA aminoacylation for protein translation	10/328	53/12517	9.542713452346424e-07	10	10	0.002188144194623035	0.0021329968124472335	0.002150927612158884	5.4703604865575874e-05	OG0000227, OG0000276, OG0000333, OG0000412, OG0000521, OG0000566, OG0000580, OG0000738, OG0001340, OG0003501
GO:0043039	BP	e	tRNA aminoacylation	10/328	54/12517	1.1442437516211426e-06	9	10	0.00262375092246728	0.0025576250267374777	0.0025779811724024344	6.247026005874477e-05	OG0000227, OG0000276, OG0000333, OG0000412, OG0000521, OG0000566, OG0000580, OG0000738, OG0001340, OG0003501
GO:0043038	BP	e	amino acid activation	10/328	54/12517	1.1442437516211426e-06	7	10	0.00262375092246728	0.0025576250267374777	0.0025779811724024344	6.247026005874477e-05	OG0000227, OG0000276, OG0000333, OG0000412, OG0000521, OG0000566, OG0000580, OG0000738, OG0001340, OG0003501
GO:0043603	BP	e	cellular amide metabolic process	23/328	284/12517	1.6296007632512028e-06	4	23	0.003736674550135008	0.003642499851781371	0.0036682313180784573	8.689940814267461e-05	OG0000059, OG0000722, OG0000785, OG0001178, OG0001309, OG0001334, OG0001392, OG0001411, OG0001479, OG0001580, OG0001605, OG0001611, OG0001641, OG0001708, OG0001719, OG0001768, OG0002026, OG0002076, OG0002228, OG0002660, OG0002664, OG0002710, OG0002727
GO:0034655	BP	e	nucleobase-containing compound catabolic process	10/328	60/12517	3.1359395619349954e-06	5	10	0.007190709415516945	0.0070094833330553346	0.00705586401435374	0.00016342521398902146	OG0000082, OG0000093, OG0000215, OG0000508, OG0000712, OG0000972, OG0001175, OG0001345, OG0001615, OG0001909
GO:1901566	BP	e	organonitrogen compound biosynthetic process	29/328	451/12517	7.701851529946764e-06	4	29	0.01766034555816793	0.017215255226257338	0.017321464090850273	0.0003924521235148429	OG0000059, OG0000116, OG0000361, OG0000435, OG0000582, OG0000785, OG0000972, OG0001178, OG0001334, OG0001392, OG0001411, OG0001479, OG0001580, OG0001605, OG0001611, OG0001641, OG0001708, OG0001719, OG0001768, OG0002026, OG0002029, OG0002076, OG0002228, OG0002237, OG0002470, OG0002660, OG0002664, OG0002710, OG0002727
GO:0016071	BP	e	mRNA metabolic process	16/328	169/12517	9.270249817830802e-06	7	16	0.02125668283228603	0.020720954695711453	0.020839521590483644	0.00046210180070187023	OG0000051, OG0000082, OG0000089, OG0000093, OG0000480, OG0000523, OG0000587, OG0000631, OG0001005, OG0001122, OG0001615, OG0001799, OG0001963, OG0002215, OG0002657, OG0003335
GO:1902600	BP	e	proton transmembrane transport	8/328	42/12517	1.1073020325138879e-05	8	8	0.02539043560554345	0.024750525283641557	0.02488107667058706	0.0005402220341604989	OG0000272, OG0000914, OG0000932, OG0000994, OG0001417, OG0001758, OG0002237, OG0003322
GO:0006399	BP	e	tRNA metabolic process	15/328	157/12517	1.5813644407134746e-05	8	15	0.03626068662555997	0.03534681543361084	0.03551744533842464	0.0007554309713658327	OG0000221, OG0000227, OG0000276, OG0000294, OG0000333, OG0000361, OG0000412, OG0000521, OG0000566, OG0000580, OG0000738, OG0001340, OG0001717, OG0003351, OG0003501
GO:0006397	BP	e	mRNA processing	14/328	139/12517	1.6679264941182533e-05	8	14	0.03824555451013155	0.03728165907020647	0.03744494979295478	0.0007805215206149296	OG0000051, OG0000089, OG0000480, OG0000523, OG0000587, OG0000631, OG0001005, OG0001122, OG0001615, OG0001799, OG0001963, OG0002215, OG0002657, OG0003335
GO:0046700	BP	e	heterocycle catabolic process	10/328	75/12517	2.4349311189057656e-05	4	10	0.05583297055650921	0.05442582281329545	0.05463985430824538	0.001094764128559004	OG0000082, OG0000093, OG0000215, OG0000508, OG0000712, OG0000972, OG0001175, OG0001345, OG0001615, OG0001909
GO:0019439	BP	e	aromatic compound catabolic process	10/328	75/12517	2.4349311189057656e-05	4	10	0.05583297055650921	0.05442582281329545	0.05463985430824538	0.001094764128559004	OG0000082, OG0000093, OG0000215, OG0000508, OG0000712, OG0000972, OG0001175, OG0001345, OG0001615, OG0001909
GO:0044270	BP	e	cellular nitrogen compound catabolic process	10/328	76/12517	2.739678836250839e-05	4	10	0.06282083571523174	0.061237574134800125	0.061423599508743806	0.0011923763015179063	OG0000082, OG0000093, OG0000215, OG0000508, OG0000712, OG0000972, OG0001175, OG0001345, OG0001615, OG0001909
GO:0034660	BP	e	ncRNA metabolic process	20/328	269/12517	2.7560376790426968e-05	7	20	0.06319594398044903	0.06160322861771639	0.06176280438734683	0.0011923763015179063	OG0000028, OG0000081, OG0000180, OG0000221, OG0000227, OG0000276, OG0000294, OG0000333, OG0000361, OG0000412, OG0000508, OG0000521, OG0000566, OG0000580, OG0000712, OG0000738, OG0001340, OG0001717, OG0003351, OG0003501
GO:1901361	BP	e	organic cyclic compound catabolic process	10/328	78/12517	3.448207409427895e-05	4	10	0.07906739589818164	0.07707467534989364	0.07723984597118484	0.0014642110351515117	OG0000082, OG0000093, OG0000215, OG0000508, OG0000712, OG0000972, OG0001175, OG0001345, OG0001615, OG0001909
GO:0097435	BP	e	supramolecular fiber organization	7/328	38/12517	4.990407027235359e-05	4	7	0.11443003313450678	0.11154607476230938	0.11173521333979969	0.0020805460569910325	OG0000071, OG0000249, OG0000436, OG0000778, OG0001581, OG0002022, OG0002714
GO:0019752	BP	e	carboxylic acid metabolic process	20/328	290/12517	7.94055855433602e-05	5	20	0.18207700765092494	0.1774881554395277	0.17770970044604012	0.0032513751366236594	OG0000227, OG0000237, OG0000276, OG0000333, OG0000412, OG0000435, OG0000521, OG0000566, OG0000580, OG0000629, OG0000722, OG0000738, OG0000744, OG0000790, OG0000831, OG0001178, OG0001340, OG0002470, OG0002592, OG0003501
GO:0043436	BP	e	oxoacid metabolic process	20/328	291/12517	8.326475893440025e-05	4	20	0.19092609223657978	0.18611421822856136	0.18626326573625335	0.003349580565554031	OG0000227, OG0000237, OG0000276, OG0000333, OG0000412, OG0000435, OG0000521, OG0000566, OG0000580, OG0000629, OG0000722, OG0000738, OG0000744, OG0000790, OG0000831, OG0001178, OG0001340, OG0002470, OG0002592, OG0003501
GO:0006082	BP	e	organic acid metabolic process	20/328	295/12517	0.00010041889263413391	3	20	0.23026052081006906	0.22445730867609925	0.22453664392992342	0.003970008979483949	OG0000227, OG0000237, OG0000276, OG0000333, OG0000412, OG0000435, OG0000521, OG0000566, OG0000580, OG0000629, OG0000722, OG0000738, OG0000744, OG0000790, OG0000831, OG0001178, OG0001340, OG0002470, OG0002592, OG0003501
GO:0071840	BP	e	cellular component organization or biogenesis	28/328	502/12517	0.00015628491319756056	2	28	0.3583613059620064	0.34932959409152303	0.3492967809965479	0.006073920440034007	OG0000039, OG0000050, OG0000071, OG0000082, OG0000091, OG0000106, OG0000117, OG0000163, OG0000194, OG0000249, OG0000436, OG0000583, OG0000621, OG0000640, OG0000648, OG0000778, OG0000950, OG0000955, OG0001138, OG0001337, OG0001382, OG0001581, OG0001818, OG0002022, OG0002714, OG0002761, OG0002783, OG0003889
GO:0044281	BP	e	small molecule metabolic process	30/328	554/12517	0.00017422716118472748	2	30	0.3995028805965801	0.38943428544150227	0.3892234780866812	0.006395250269002024	OG0000116, OG0000227, OG0000237, OG0000276, OG0000333, OG0000366, OG0000412, OG0000435, OG0000521, OG0000566, OG0000580, OG0000629, OG0000722, OG0000738, OG0000744, OG0000790, OG0000831, OG0000912, OG0000972, OG0000994, OG0001178, OG0001340, OG0001344, OG0001345, OG0001417, OG0002029, OG0002237, OG0002470, OG0002592, OG0003501
GO:0000375	BP	e	RNA splicing, via transesterification reactions	9/328	77/12517	0.00017570901306023876	9	9	0.40290076694712745	0.3927465355082873	0.3923582261635131	0.006395250269002024	OG0000051, OG0000523, OG0000587, OG0000631, OG0001005, OG0001122, OG0001615, OG0001799, OG0002657
GO:0000398	BP	e	mRNA splicing, via spliceosome	9/328	77/12517	0.00017570901306023876	11	9	0.40290076694712745	0.3927465355082873	0.3923582261635131	0.006395250269002024	OG0000051, OG0000523, OG0000587, OG0000631, OG0001005, OG0001122, OG0001615, OG0001799, OG0002657
GO:0000377	BP	e	RNA splicing, via transesterification reactions with bulged adenosine as nucleophile	9/328	77/12517	0.00017570901306023876	10	9	0.40290076694712745	0.3927465355082873	0.3923582261635131	0.006395250269002024	OG0000051, OG0000523, OG0000587, OG0000631, OG0001005, OG0001122, OG0001615, OG0001799, OG0002657
GO:0016043	BP	e	cellular component organization	27/328	478/12517	0.00018213073657465852	3	27	0.417625778965692	0.4071004358481396	0.4061515425614885	0.006525402796338937	OG0000039, OG0000050, OG0000071, OG0000082, OG0000091, OG0000106, OG0000117, OG0000163, OG0000194, OG0000249, OG0000436, OG0000583, OG0000621, OG0000640, OG0000648, OG0000778, OG0000950, OG0000955, OG0001337, OG0001382, OG0001581, OG0001818, OG0002022, OG0002714, OG0002761, OG0002783, OG0003889
GO:0007015	BP	e	actin filament organization	6/328	34/12517	0.00022375209890340242	5	6	0.5130635627855017	0.5001329193448464	0.498743428455684	0.007711894102829224	OG0000071, OG0000249, OG0000436, OG0000778, OG0001581, OG0002022
GO:0098662	BP	e	inorganic cation transmembrane transport	8/328	63/12517	0.000225336635363959	7	8	0.516696904889558	0.5036746910185443	0.5020500235909007	0.007711894102829224	OG0000272, OG0000914, OG0000932, OG0000994, OG0001417, OG0001758, OG0002237, OG0003322
GO:0098655	BP	e	cation transmembrane transport	8/328	63/12517	0.000225336635363959	6	8	0.516696904889558	0.5036746910185443	0.5020500235909007	0.007711894102829224	OG0000272, OG0000914, OG0000932, OG0000994, OG0001417, OG0001758, OG0002237, OG0003322
GO:0006414	BP	e	translational elongation	4/328	13/12517	0.000274468640256473	6	4	0.6293565921080926	0.613495037556463	0.6109671932109089	0.009255244001589596	OG0000059, OG0000082, OG0000621, OG0003330
GO:0009141	BP	e	nucleoside triphosphate metabolic process	8/328	65/12517	0.00028065188020409985	7	8	0.6435347613080009	0.6273158770532641	0.6244504334541222	0.009326590743594217	OG0000629, OG0000744, OG0000790, OG0000972, OG0000994, OG0001345, OG0001417, OG0002237
GO:0034220	BP	e	ion transmembrane transport	9/328	84/12517	0.0003416092888222316	5	9	0.783310099269377	0.7635684837429765	0.759739058340643	0.011190144275276814	OG0000272, OG0000914, OG0000932, OG0000994, OG0001417, OG0001758, OG0001781, OG0002237, OG0003322
GO:0006396	BP	e	RNA processing	24/328	419/12517	0.00043525568744153616	7	24	0.9980412913034424	0.9728878463641233	0.9675733931825349	0.014056919595823133	OG0000028, OG0000051, OG0000089, OG0000180, OG0000221, OG0000294, OG0000361, OG0000480, OG0000523, OG0000524, OG0000587, OG0000631, OG0000712, OG0001005, OG0001122, OG0001434, OG0001615, OG0001717, OG0001799, OG0001963, OG0002215, OG0002657, OG0003335, OG0003351
GO:0010629	BP	e	negative regulation of gene expression	6/328	39/12517	0.00048622555473302597	6	6	1.0	1.0	1.0	0.015484933291705952	OG0000082, OG0000089, OG0000093, OG0000337, OG0000457, OG0001615
GO:0098660	BP	e	inorganic ion transmembrane transport	8/328	71/12517	0.0005164122675028674	6	8	1.0	1.0	1.0	0.016221004512110615	OG0000272, OG0000914, OG0000932, OG0000994, OG0001417, OG0001758, OG0002237, OG0003322
GO:0008380	BP	e	RNA splicing	9/328	90/12517	0.0005713978448228818	8	9	1.0	1.0	1.0	0.017705611597011728	OG0000051, OG0000523, OG0000587, OG0000631, OG0001005, OG0001122, OG0001615, OG0001799, OG0002657
GO:0043632	BP	e	modification-dependent macromolecule catabolic process	10/328	110/12517	0.0006141649359653865	6	10	1.0	1.0	1.0	0.018289353222969238	OG0000042, OG0000155, OG0000181, OG0000305, OG0000336, OG0000452, OG0000977, OG0001288, OG0003113, OG0003435
GO:0006511	BP	e	ubiquitin-dependent protein catabolic process	10/328	110/12517	0.0006141649359653865	8	10	1.0	1.0	1.0	0.018289353222969238	OG0000042, OG0000155, OG0000181, OG0000305, OG0000336, OG0000452, OG0000977, OG0001288, OG0003113, OG0003435
GO:0019941	BP	e	modification-dependent protein catabolic process	10/328	110/12517	0.0006141649359653865	7	10	1.0	1.0	1.0	0.018289353222969238	OG0000042, OG0000155, OG0000181, OG0000305, OG0000336, OG0000452, OG0000977, OG0001288, OG0003113, OG0003435
GO:0006753	BP	e	nucleoside phosphate metabolic process	13/328	173/12517	0.0006328138008292858	6	13	1.0	1.0	1.0	0.018603103144891695	OG0000116, OG0000366, OG0000629, OG0000744, OG0000790, OG0000972, OG0000994, OG0001178, OG0001344, OG0001345, OG0001417, OG0002029, OG0002237
GO:0006457	BP	e	protein folding	10/328	111/12517	0.0006596289959279612	2	10	1.0	1.0	1.0	0.019144586564912573	OG0000061, OG0000081, OG0000118, OG0000231, OG0000350, OG0000486, OG0001389, OG0001655, OG0002071, OG0002453
GO:0006898	BP	e	receptor-mediated endocytosis	2/328	2/12517	0.0006846297855747192	6	2	1.0	1.0	1.0	0.019144586564912573	OG0000223, OG0000271
GO:0072583	BP	e	clathrin-dependent endocytosis	2/328	2/12517	0.0006846297855747192	7	2	1.0	1.0	1.0	0.019144586564912573	OG0000223, OG0000271
GO:0031047	BP	e	gene silencing by RNA	2/328	2/12517	0.0006846297855747192	7	2	1.0	1.0	1.0	0.019144586564912573	OG0000093, OG0000457
GO:0048519	BP	e	negative regulation of biological process	10/328	113/12517	0.0007589123206171154	3	10	1.0	1.0	1.0	0.020966095797289707	OG0000036, OG0000041, OG0000082, OG0000089, OG0000093, OG0000337, OG0000457, OG0000778, OG0000925, OG0001615
GO:0006401	BP	e	RNA catabolic process	6/328	43/12517	0.0008321228388929067	7	6	1.0	1.0	1.0	0.022333168052785197	OG0000082, OG0000093, OG0000215, OG0000508, OG0000712, OG0001615
GO:0006996	BP	e	organelle organization	15/328	224/12517	0.0008332824716554197	4	15	1.0	1.0	1.0	0.022333168052785197	OG0000071, OG0000091, OG0000117, OG0000163, OG0000194, OG0000249, OG0000436, OG0000640, OG0000648, OG0000950, OG0000955, OG0001337, OG0002714, OG0002761, OG0003889
GO:0019538	BP	e	protein metabolic process	64/328	1633/12517	0.0008376155484254369	4	64	1.0	1.0	1.0	0.022333168052785197	OG0000036, OG0000041, OG0000042, OG0000044, OG0000046, OG0000059, OG0000060, OG0000061, OG0000065, OG0000075, OG0000081, OG0000084, OG0000106, OG0000110, OG0000118, OG0000124, OG0000137, OG0000155, OG0000180, OG0000181, OG0000251, OG0000305, OG0000336, OG0000350, OG0000352, OG0000452, OG0000480, OG0000487, OG0000503, OG0000523, OG0000568, OG0000587, OG0000785, OG0000907, OG0000977, OG0001122, OG0…
GO:1901565	BP	e	organonitrogen compound catabolic process	9/328	95/12517	0.0008481365361782074	4	9	1.0	1.0	1.0	0.022353759510995743	OG0000191, OG0000305, OG0000452, OG0000972, OG0000977, OG0001309, OG0002470, OG0003113, OG0003435
GO:0016567	BP	e	protein ubiquitination	8/328	77/12517	0.000891821698161026	8	8	1.0	1.0	1.0	0.023066819540779594	OG0000041, OG0000061, OG0000181, OG0000336, OG0000480, OG0000523, OG0000977, OG0001327
GO:0061572	BP	e	actin filament bundle organization	3/328	8/12517	0.00090537015205851	6	3	1.0	1.0	1.0	0.023066819540779594	OG0000249, OG0000436, OG0000778
GO:0051017	BP	e	actin filament bundle assembly	3/328	8/12517	0.00090537015205851	7	3	1.0	1.0	1.0	0.023066819540779594	OG0000249, OG0000436, OG0000778
GO:0006520	BP	e	cellular amino acid metabolic process	13/328	186/12517	0.001238880126011834	6	13	1.0	1.0	1.0	0.03121705636203445	OG0000227, OG0000276, OG0000333, OG0000412, OG0000435, OG0000521, OG0000566, OG0000580, OG0000738, OG0001340, OG0002470, OG0002592, OG0003501
GO:0043067	BP	e	regulation of programmed cell death	3/328	9/12517	0.0013317711783325742	5	3	1.0	1.0	1.0	0.03223147938142472	OG0000778, OG0000925, OG0001584
GO:0042981	BP	e	regulation of apoptotic process	3/328	9/12517	0.0013317711783325742	6	3	1.0	1.0	1.0	0.03223147938142472	OG0000778, OG0000925, OG0001584
GO:0010941	BP	e	regulation of cell death	3/328	9/12517	0.0013317711783325742	4	3	1.0	1.0	1.0	0.03223147938142472	OG0000778, OG0000925, OG0001584
GO:1902531	BP	e	regulation of intracellular signal transduction	5/328	32/12517	0.001348567322953369	6	5	1.0	1.0	1.0	0.03223147938142472	OG0000023, OG0000149, OG0000337, OG0000482, OG0001616
GO:0032446	BP	e	protein modification by small protein conjugation	8/328	82/12517	0.0013494208550443843	7	8	1.0	1.0	1.0	0.03223147938142472	OG0000041, OG0000061, OG0000181, OG0000336, OG0000480, OG0000523, OG0000977, OG0001327
GO:0051603	BP	e	proteolysis involved in protein catabolic process	10/328	123/12517	0.0014575458352076227	6	10	1.0	1.0	1.0	0.0344551814446503	OG0000042, OG0000155, OG0000181, OG0000305, OG0000336, OG0000452, OG0000977, OG0001288, OG0003113, OG0003435
GO:0034654	BP	e	nucleobase-containing compound biosynthetic process	17/328	280/12517	0.0016915145941201223	5	17	1.0	1.0	1.0	0.039577989431810616	OG0000039, OG0000116, OG0000202, OG0000366, OG0000443, OG0000497, OG0000503, OG0000972, OG0001178, OG0001344, OG0001711, OG0001791, OG0001798, OG0002029, OG0002237, OG0002785, OG0003187
GO:0009117	BP	e	nucleotide metabolic process	12/328	170/12517	0.0017365507616579042	7	12	1.0	1.0	1.0	0.04022132218668257	OG0000116, OG0000366, OG0000629, OG0000744, OG0000790, OG0000972, OG0000994, OG0001178, OG0001344, OG0001417, OG0002029, OG0002237
GO:0016075	BP	e	rRNA catabolic process	2/328	3/12517	0.002018221868067777	9	2	1.0	1.0	1.0	0.044929929548343815	OG0000508, OG0000712
GO:0009143	BP	e	nucleoside triphosphate catabolic process	2/328	3/12517	0.002018221868067777	8	2	1.0	1.0	1.0	0.044929929548343815	OG0000972, OG0001345
GO:0034661	BP	e	ncRNA catabolic process	2/328	3/12517	0.002018221868067777	8	2	1.0	1.0	1.0	0.044929929548343815	OG0000508, OG0000712
GO:0006897	BP	e	endocytosis	2/328	3/12517	0.002018221868067777	5	2	1.0	1.0	1.0	0.044929929548343815	OG0000223, OG0000271
GO:0010608	BP	e	post-transcriptional regulation of gene expression	4/328	22/12517	0.002330719823047427	6	4	1.0	1.0	1.0	0.0513878899446899	OG0000061, OG0000082, OG0000089, OG0000093
GO:0018193	BP	e	peptidyl-amino acid modification	8/328	90/12517	0.0024510551866189557	6	8	1.0	1.0	1.0	0.05352637659921205	OG0000044, OG0000061, OG0000081, OG0000106, OG0000118, OG0000180, OG0000350, OG0002749
GO:0043161	BP	e	proteasome-mediated ubiquitin-dependent protein catabolic process	5/328	37/12517	0.002623370022310675	9	5	1.0	1.0	1.0	0.05621857440334932	OG0000305, OG0000452, OG0000977, OG0003113, OG0003435
GO:0010498	BP	e	proteasomal protein catabolic process	5/328	37/12517	0.002623370022310675	7	5	1.0	1.0	1.0	0.05621857440334932	OG0000305, OG0000452, OG0000977, OG0003113, OG0003435
GO:0009150	BP	e	purine ribonucleotide metabolic process	8/328	92/12517	0.0028138528972484265	9	8	1.0	1.0	1.0	0.05974226567954298	OG0000629, OG0000744, OG0000790, OG0000994, OG0001178, OG0001417, OG0002029, OG0002237
GO:0071103	BP	e	DNA conformation change	4/328	24/12517	0.0032490330209844396	6	4	1.0	1.0	1.0	0.06834892401025064	OG0000117, OG0000640, OG0000648, OG0002761
GO:0050789	BP	e	regulation of biological process	38/328	902/12517	0.0033285102768191286	2	38	1.0	1.0	1.0	0.06938430967951147	OG0000022, OG0000023, OG0000033, OG0000036, OG0000037, OG0000041, OG0000044, OG0000053, OG0000061, OG0000063, OG0000066, OG0000071, OG0000082, OG0000089, OG0000090, OG0000093, OG0000144, OG0000149, OG0000173, OG0000186, OG0000193, OG0000337, OG0000345, OG0000457, OG0000482, OG0000587, OG0000713, OG0000719, OG0000778, OG0000925, OG0001344, OG0001584, OG0001615, OG0001616, OG0002022, OG0002025, OG0…
GO:0055086	BP	e	nucleobase-containing small molecule metabolic process	13/328	210/12517	0.0036101626014289983	5	13	1.0	1.0	1.0	0.0730613617360913	OG0000116, OG0000366, OG0000629, OG0000744, OG0000790, OG0000972, OG0000994, OG0001178, OG0001344, OG0001345, OG0001417, OG0002029, OG0002237
GO:1901135	BP	e	carbohydrate derivative metabolic process	13/328	210/12517	0.0036101626014289983	3	13	1.0	1.0	1.0	0.0730613617360913	OG0000191, OG0000248, OG0000361, OG0000366, OG0000629, OG0000744, OG0000790, OG0000972, OG0000994, OG0001178, OG0001417, OG0002029, OG0002237
GO:0071702	BP	e	organic substance transport	16/328	282/12517	0.0036616471715667336	4	16	1.0	1.0	1.0	0.0730613617360913	OG0000074, OG0000091, OG0000128, OG0000174, OG0000194, OG0000223, OG0000253, OG0000255, OG0000271, OG0000331, OG0000444, OG0000575, OG0000849, OG0001781, OG0002505, OG0002624
GO:0019693	BP	e	ribose phosphate metabolic process	8/328	96/12517	0.0036642200609029655	5	8	1.0	1.0	1.0	0.0730613617360913	OG0000629, OG0000744, OG0000790, OG0000994, OG0001178, OG0001417, OG0002029, OG0002237
GO:0009259	BP	e	ribonucleotide metabolic process	8/328	96/12517	0.0036642200609029655	8	8	1.0	1.0	1.0	0.0730613617360913	OG0000629, OG0000744, OG0000790, OG0000994, OG0001178, OG0001417, OG0002029, OG0002237
GO:0006289	BP	e	nucleotide-excision repair	4/328	25/12517	0.0037891472041859733	8	4	1.0	1.0	1.0	0.07490098740688307	OG0000318, OG0000819, OG0001791, OG0002025
GO:0051241	BP	e	negative regulation of multicellular organismal process	2/328	4/12517	0.003966498234785561	4	2	1.0	1.0	1.0	0.07707780044375671	OG0000041, OG0000337
GO:0048870	BP	e	cell motility	2/328	4/12517	0.003966498234785561	2	2	1.0	1.0	1.0	0.07707780044375671	OG0000056, OG0001393
GO:0019637	BP	e	organophosphate metabolic process	18/328	332/12517	0.004254592148892516	4	18	1.0	1.0	1.0	0.08198134283538268	OG0000066, OG0000116, OG0000143, OG0000366, OG0000582, OG0000629, OG0000744, OG0000790, OG0000972, OG0000994, OG0001168, OG0001178, OG0001344, OG0001345, OG0001417, OG0002029, OG0002141, OG0002237
GO:0046034	BP	e	ATP metabolic process	6/328	59/12517	0.004335165905919713	10	6	1.0	1.0	1.0	0.08283779518561583	OG0000629, OG0000744, OG0000790, OG0000994, OG0001417, OG0002237
GO:0009144	BP	e	purine nucleoside triphosphate metabolic process	6/328	61/12517	0.005114892698601821	8	6	1.0	1.0	1.0	0.0961348275237211	OG0000629, OG0000744, OG0000790, OG0000994, OG0001417, OG0002237
GO:0009205	BP	e	purine ribonucleoside triphosphate metabolic process	6/328	61/12517	0.005114892698601821	9	6	1.0	1.0	1.0	0.0961348275237211	OG0000629, OG0000744, OG0000790, OG0000994, OG0001417, OG0002237
GO:0006886	BP	e	intracellular protein transport	11/328	170/12517	0.005174877912758785	7	11	1.0	1.0	1.0	0.09647150450370645	OG0000091, OG0000174, OG0000194, OG0000223, OG0000253, OG0000255, OG0000271, OG0000444, OG0000575, OG0000849, OG0002505
GO:0006163	BP	e	purine nucleotide metabolic process	8/328	102/12517	0.005297349011151274	8	8	1.0	1.0	1.0	0.09795823614975703	OG0000629, OG0000744, OG0000790, OG0000994, OG0001178, OG0001417, OG0002029, OG0002237
GO:0009199	BP	e	ribonucleoside triphosphate metabolic process	6/328	62/12517	0.005541164204597363	8	6	1.0	1.0	1.0	0.10164711616913402	OG0000629, OG0000744, OG0000790, OG0000994, OG0001417, OG0002237
GO:0017148	BP	e	negative regulation of translation	2/328	5/12517	0.006496522378367663	8	2	1.0	1.0	1.0	0.11034463565627446	OG0000082, OG0000089
GO:0060548	BP	e	negative regulation of cell death	2/328	5/12517	0.006496522378367663	5	2	1.0	1.0	1.0	0.11034463565627446	OG0000778, OG0000925
GO:0034249	BP	e	negative regulation of cellular amide metabolic process	2/328	5/12517	0.006496522378367663	6	2	1.0	1.0	1.0	0.11034463565627446	OG0000082, OG0000089
GO:0036297	BP	e	interstrand cross-link repair	2/328	5/12517	0.006496522378367663	8	2	1.0	1.0	1.0	0.11034463565627446	OG0001327, OG0001705
GO:0046470	BP	e	phosphatidylcholine metabolic process	2/328	5/12517	0.006496522378367663	7	2	1.0	1.0	1.0	0.11034463565627446	OG0000582, OG0002141
GO:0043069	BP	e	negative regulation of programmed cell death	2/328	5/12517	0.006496522378367663	6	2	1.0	1.0	1.0	0.11034463565627446	OG0000778, OG0000925
GO:2000113	BP	e	negative regulation of cellular macromolecule biosynthetic process	2/328	5/12517	0.006496522378367663	7	2	1.0	1.0	1.0	0.11034463565627446	OG0000082, OG0000089
GO:0097428	BP	e	protein maturation by iron-sulfur cluster transfer	2/328	5/12517	0.006496522378367663	6	2	1.0	1.0	1.0	0.11034463565627446	OG0001970, OG0002165
GO:0043066	BP	e	negative regulation of apoptotic process	2/328	5/12517	0.006496522378367663	7	2	1.0	1.0	1.0	0.11034463565627446	OG0000778, OG0000925
GO:0006308	BP	e	DNA catabolic process	2/328	5/12517	0.006496522378367663	7	2	1.0	1.0	1.0	0.11034463565627446	OG0001175, OG0001909
GO:0015031	BP	e	protein transport	12/328	202/12517	0.007002277775518257	6	12	1.0	1.0	1.0	0.11806046278870119	OG0000091, OG0000174, OG0000194, OG0000223, OG0000253, OG0000255, OG0000271, OG0000444, OG0000575, OG0000849, OG0002505, OG0002624
GO:0045010	BP	e	actin nucleation	3/328	16/12517	0.0077488744232501764	6	3	1.0	1.0	1.0	0.12969466461688067	OG0000071, OG0001581, OG0002022
GO:0030163	BP	e	protein catabolic process	5/328	48/12517	0.00815751381992344	5	5	1.0	1.0	1.0	0.13554477673249601	OG0000305, OG0000452, OG0000977, OG0003113, OG0003435
GO:0009892	BP	e	negative regulation of metabolic process	6/328	68/12517	0.008661836036714882	4	6	1.0	1.0	1.0	0.14086234065381012	OG0000082, OG0000089, OG0000093, OG0000337, OG0000457, OG0001615
GO:0010605	BP	e	negative regulation of macromolecule metabolic process	6/328	68/12517	0.008661836036714882	5	6	1.0	1.0	1.0	0.14086234065381012	OG0000082, OG0000089, OG0000093, OG0000337, OG0000457, OG0001615
GO:0007010	BP	e	cytoskeleton organization	6/328	68/12517	0.008661836036714882	5	6	1.0	1.0	1.0	0.14086234065381012	OG0000071, OG0000091, OG0000249, OG0000436, OG0000950, OG0002714
GO:0072521	BP	e	purine-containing compound metabolic process	8/328	112/12517	0.009185818276019681	4	8	1.0	1.0	1.0	0.14594807936673343	OG0000629, OG0000744, OG0000790, OG0000994, OG0001178, OG0001417, OG0002029, OG0002237
GO:0030029	BP	e	actin filament-based process	3/328	17/12517	0.009229163326723222	2	3	1.0	1.0	1.0	0.14594807936673343	OG0000071, OG0000249, OG0000436
GO:0030036	BP	e	actin cytoskeleton organization	3/328	17/12517	0.009229163326723222	6	3	1.0	1.0	1.0	0.14594807936673343	OG0000071, OG0000249, OG0000436
GO:0051056	BP	e	regulation of small GTPase mediated signal transduction	3/328	17/12517	0.009229163326723222	7	3	1.0	1.0	1.0	0.14594807936673343	OG0000023, OG0000149, OG0000482
GO:0006801	BP	e	superoxide metabolic process	2/328	6/12517	0.009576652874008374	4	2	1.0	1.0	1.0	0.14890423787784973	OG0000745, OG0001161
GO:0009263	BP	e	deoxyribonucleotide biosynthetic process	2/328	6/12517	0.009576652874008374	9	2	1.0	1.0	1.0	0.14890423787784973	OG0000366, OG0000972
GO:0010646	BP	e	regulation of cell communication	5/328	50/12517	0.009675853224509206	4	5	1.0	1.0	1.0	0.14890423787784973	OG0000023, OG0000149, OG0000337, OG0000482, OG0001616
GO:0009966	BP	e	regulation of signal transduction	5/328	50/12517	0.009675853224509206	5	5	1.0	1.0	1.0	0.14890423787784973	OG0000023, OG0000149, OG0000337, OG0000482, OG0001616
GO:0023051	BP	e	regulation of signaling	5/328	51/12517	0.010503327718506024	3	5	1.0	1.0	1.0	0.1605608697235621	OG0000023, OG0000149, OG0000337, OG0000482, OG0001616
GO:0071705	BP	e	nitrogen compound transport	14/328	264/12517	0.010700994212753917	4	14	1.0	1.0	1.0	0.1624992035089055	OG0000091, OG0000128, OG0000174, OG0000194, OG0000223, OG0000253, OG0000255, OG0000271, OG0000331, OG0000444, OG0000575, OG0000849, OG0002505, OG0002624
GO:0065007	BP	e	biological regulation	38/328	958/12517	0.01100099603798399	1	38	1.0	1.0	1.0	0.16595581523090322	OG0000022, OG0000023, OG0000033, OG0000036, OG0000037, OG0000041, OG0000044, OG0000053, OG0000061, OG0000063, OG0000066, OG0000071, OG0000082, OG0000089, OG0000090, OG0000093, OG0000144, OG0000149, OG0000173, OG0000186, OG0000193, OG0000337, OG0000345, OG0000457, OG0000482, OG0000587, OG0000713, OG0000719, OG0000778, OG0000925, OG0001344, OG0001584, OG0001615, OG0001616, OG0002022, OG0002025, OG0…
GO:0045184	BP	e	establishment of protein localization	12/328	208/12517	0.012561220410413503	5	12	1.0	1.0	1.0	0.18825410719658928	OG0000091, OG0000174, OG0000194, OG0000223, OG0000253, OG0000255, OG0000271, OG0000444, OG0000575, OG0000849, OG0002505, OG0002624
GO:0051276	BP	e	chromosome organization	6/328	74/12517	0.012876824420591827	5	6	1.0	1.0	1.0	0.19122601877437165	OG0000117, OG0000163, OG0000640, OG0000648, OG0001337, OG0002761
GO:0019932	BP	e	second-messenger-mediated signaling	2/328	7/12517	0.013176498458940568	6	2	1.0	1.0	1.0	0.19122601877437165	OG0000044, OG0000173
GO:0051239	BP	e	regulation of multicellular organismal process	2/328	7/12517	0.013176498458940568	3	2	1.0	1.0	1.0	0.19122601877437165	OG0000041, OG0000337
GO:0019722	BP	e	calcium-mediated signaling	2/328	7/12517	0.013176498458940568	7	2	1.0	1.0	1.0	0.19122601877437165	OG0000044, OG0000173
GO:0050793	BP	e	regulation of developmental process	2/328	7/12517	0.013176498458940568	3	2	1.0	1.0	1.0	0.19122601877437165	OG0000041, OG0000071
GO:0048583	BP	e	regulation of response to stimulus	5/328	54/12517	0.013273366612133781	3	5	1.0	1.0	1.0	0.19142031221146388	OG0000023, OG0000149, OG0000337, OG0000482, OG0001616
GO:0070727	BP	e	cellular macromolecule localization	12/328	214/12517	0.014063251801493409	3	12	1.0	1.0	1.0	0.1990557801285456	OG0000091, OG0000174, OG0000194, OG0000223, OG0000253, OG0000255, OG0000271, OG0000444, OG0000575, OG0000849, OG0002505, OG0002624
GO:0033036	BP	e	macromolecule localization	12/328	214/12517	0.014063251801493409	2	12	1.0	1.0	1.0	0.1990557801285456	OG0000091, OG0000174, OG0000194, OG0000223, OG0000253, OG0000255, OG0000271, OG0000444, OG0000575, OG0000849, OG0002505, OG0002624
GO:0008104	BP	e	protein localization	12/328	214/12517	0.014063251801493409	4	12	1.0	1.0	1.0	0.1990557801285456	OG0000091, OG0000174, OG0000194, OG0000223, OG0000253, OG0000255, OG0000271, OG0000444, OG0000575, OG0000849, OG0002505, OG0002624
GO:0034248	BP	e	regulation of cellular amide metabolic process	3/328	20/12517	0.014602808039806918	5	3	1.0	1.0	1.0	0.2029347808198622	OG0000061, OG0000082, OG0000089
GO:0006417	BP	e	regulation of translation	3/328	20/12517	0.014602808039806918	7	3	1.0	1.0	1.0	0.2029347808198622	OG0000061, OG0000082, OG0000089
GO:2000112	BP	e	regulation of cellular macromolecule biosynthetic process	3/328	20/12517	0.014602808039806918	6	3	1.0	1.0	1.0	0.2029347808198622	OG0000061, OG0000082, OG0000089
GO:0046907	BP	e	intracellular transport	15/328	297/12517	0.014871164398134379	4	15	1.0	1.0	1.0	0.20541915641519357	OG0000022, OG0000091, OG0000174, OG0000191, OG0000194, OG0000223, OG0000253, OG0000255, OG0000271, OG0000331, OG0000444, OG0000575, OG0000849, OG0001186, OG0002505
GO:0051649	BP	e	establishment of localization in cell	15/328	298/12517	0.015134247620110716	3	15	1.0	1.0	1.0	0.2078013760054723	OG0000022, OG0000091, OG0000174, OG0000191, OG0000194, OG0000223, OG0000253, OG0000255, OG0000271, OG0000331, OG0000444, OG0000575, OG0000849, OG0001186, OG0002505
GO:0097659	BP	e	nucleic acid-templated transcription	6/328	77/12517	0.015448162714479536	8	6	1.0	1.0	1.0	0.20941639688129976	OG0000039, OG0000443, OG0000503, OG0001711, OG0001791, OG0003187
GO:0006351	BP	e	DNA-templated transcription	6/328	77/12517	0.015448162714479536	9	6	1.0	1.0	1.0	0.20941639688129976	OG0000039, OG0000443, OG0000503, OG0001711, OG0001791, OG0003187
GO:0019438	BP	e	aromatic compound biosynthetic process	17/328	350/12517	0.015525855852516774	4	17	1.0	1.0	1.0	0.20941639688129976	OG0000039, OG0000116, OG0000202, OG0000366, OG0000443, OG0000497, OG0000503, OG0000972, OG0001178, OG0001344, OG0001711, OG0001791, OG0001798, OG0002029, OG0002237, OG0002785, OG0003187
GO:0032984	BP	e	protein-containing complex disassembly	3/328	21/12517	0.016712160240802857	5	3	1.0	1.0	1.0	0.22409931831673072	OG0000082, OG0000583, OG0000621
GO:0018130	BP	e	heterocycle biosynthetic process	17/328	357/12517	0.017024747124435295	4	17	1.0	1.0	1.0	0.22601353879549882	OG0000039, OG0000116, OG0000202, OG0000366, OG0000443, OG0000497, OG0000503, OG0000972, OG0001178, OG0001344, OG0001711, OG0001791, OG0001798, OG0002029, OG0002237, OG0002785, OG0003187
GO:0051258	BP	e	protein polymerization	2/328	8/12517	0.01726687456143545	6	2	1.0	1.0	1.0	0.22601353879549882	OG0000071, OG0002714
GO:0051248	BP	e	negative regulation of protein metabolic process	2/328	8/12517	0.01726687456143545	6	2	1.0	1.0	1.0	0.22601353879549882	OG0000082, OG0000089
GO:0072593	BP	e	reactive oxygen species metabolic process	2/328	8/12517	0.01726687456143545	3	2	1.0	1.0	1.0	0.22601353879549882	OG0000745, OG0001161
GO:0048523	BP	e	negative regulation of cellular process	6/328	79/12517	0.017347746545140773	4	6	1.0	1.0	1.0	0.22601353879549882	OG0000036, OG0000082, OG0000089, OG0000337, OG0000778, OG0000925
GO:0022411	BP	e	cellular component disassembly	3/328	22/12517	0.018982913990464815	4	3	1.0	1.0	1.0	0.24591989706291426	OG0000082, OG0000583, OG0000621
GO:0050794	BP	e	regulation of cellular process	33/328	845/12517	0.01909437399065443	3	33	1.0	1.0	1.0	0.24597415483466636	OG0000022, OG0000023, OG0000033, OG0000036, OG0000037, OG0000044, OG0000053, OG0000061, OG0000063, OG0000066, OG0000082, OG0000089, OG0000090, OG0000144, OG0000149, OG0000173, OG0000186, OG0000193, OG0000337, OG0000345, OG0000482, OG0000587, OG0000713, OG0000719, OG0000778, OG0000925, OG0001344, OG0001584, OG0001616, OG0002022, OG0002025, OG0002398, OG0003889
GO:0051604	BP	e	protein maturation	5/328	61/12517	0.021553400056139555	5	5	1.0	1.0	1.0	0.257882412969842	OG0000044, OG0000059, OG0001970, OG0002165, OG0002749
GO:0006301	BP	e	postreplication repair	2/328	9/12517	0.02181976124250362	8	2	1.0	1.0	1.0	0.257882412969842	OG0000480, OG0000497
GO:0009262	BP	e	deoxyribonucleotide metabolic process	2/328	9/12517	0.02181976124250362	8	2	1.0	1.0	1.0	0.257882412969842	OG0000366, OG0000972
GO:0071897	BP	e	DNA biosynthetic process	2/328	9/12517	0.02181976124250362	7	2	1.0	1.0	1.0	0.257882412969842	OG0000202, OG0000497
GO:0009165	BP	e	nucleotide biosynthetic process	7/328	107/12517	0.022320452889131755	8	7	1.0	1.0	1.0	0.257882412969842	OG0000116, OG0000366, OG0000972, OG0001178, OG0001344, OG0002029, OG0002237
GO:0070647	BP	e	protein modification by small protein conjugation or removal	9/328	158/12517	0.023319395170534458	6	9	1.0	1.0	1.0	0.257882412969842	OG0000041, OG0000042, OG0000061, OG0000181, OG0000336, OG0000480, OG0000523, OG0000977, OG0001327
GO:1901137	BP	e	carbohydrate derivative biosynthetic process	7/328	108/12517	0.023352062718438867	4	7	1.0	1.0	1.0	0.257882412969842	OG0000248, OG0000361, OG0000366, OG0000972, OG0001178, OG0002029, OG0002237
GO:1901293	BP	e	nucleoside phosphate biosynthetic process	7/328	108/12517	0.023352062718438867	7	7	1.0	1.0	1.0	0.257882412969842	OG0000116, OG0000366, OG0000972, OG0001178, OG0001344, OG0002029, OG0002237
GO:0051641	BP	e	cellular localization	16/328	341/12517	0.023515181764423763	2	16	1.0	1.0	1.0	0.257882412969842	OG0000022, OG0000091, OG0000174, OG0000191, OG0000194, OG0000223, OG0000253, OG0000255, OG0000271, OG0000331, OG0000444, OG0000575, OG0000849, OG0001186, OG0002505, OG0002624
GO:0061157	BP	e	mRNA destabilization	1/328	1/12517	0.02620436206802145	10	1	1.0	1.0	1.0	0.257882412969842	OG0000082
GO:0001539	BP	e	cilium or flagellum-dependent cell motility	1/328	1/12517	0.02620436206802145	3	1	1.0	1.0	1.0	0.257882412969842	OG0000056
GO:0009211	BP	e	pyrimidine deoxyribonucleoside triphosphate metabolic process	1/328	1/12517	0.02620436206802145	9	1	1.0	1.0	1.0	0.257882412969842	OG0000972
GO:0006434	BP	e	seryl-tRNA aminoacylation	1/328	1/12517	0.02620436206802145	11	1	1.0	1.0	1.0	0.257882412969842	OG0000227
GO:0035999	BP	e	tetrahydrofolate interconversion	1/328	1/12517	0.02620436206802145	7	1	1.0	1.0	1.0	0.257882412969842	OG0000435
GO:0009213	BP	e	pyrimidine deoxyribonucleoside triphosphate catabolic process	1/328	1/12517	0.02620436206802145	10	1	1.0	1.0	1.0	0.257882412969842	OG0000972
GO:0019264	BP	e	glycine biosynthetic process from serine	1/328	1/12517	0.02620436206802145	11	1	1.0	1.0	1.0	0.257882412969842	OG0000435
GO:0035194	BP	e	post-transcriptional gene silencing by RNA	1/328	1/12517	0.02620436206802145	8	1	1.0	1.0	1.0	0.257882412969842	OG0000093
GO:0031590	BP	e	wybutosine metabolic process	1/328	1/12517	0.02620436206802145	5	1	1.0	1.0	1.0	0.257882412969842	OG0000361
GO:0042182	BP	e	ketone catabolic process	1/328	1/12517	0.02620436206802145	4	1	1.0	1.0	1.0	0.257882412969842	OG0000722
GO:0006896	BP	e	Golgi to vacuole transport	1/328	1/12517	0.02620436206802145	7	1	1.0	1.0	1.0	0.257882412969842	OG0000223
GO:1903313	BP	e	positive regulation of mRNA metabolic process	1/328	1/12517	0.02620436206802145	8	1	1.0	1.0	1.0	0.257882412969842	OG0000082
GO:0016441	BP	e	post-transcriptional gene silencing	1/328	1/12517	0.02620436206802145	7	1	1.0	1.0	1.0	0.257882412969842	OG0000093
GO:0031591	BP	e	wybutosine biosynthetic process	1/328	1/12517	0.02620436206802145	11	1	1.0	1.0	1.0	0.257882412969842	OG0000361
GO:0061727	BP	e	methylglyoxal catabolic process to lactate	1/328	1/12517	0.02620436206802145	8	1	1.0	1.0	1.0	0.257882412969842	OG0000722
GO:0051596	BP	e	methylglyoxal catabolic process	1/328	1/12517	0.02620436206802145	5	1	1.0	1.0	1.0	0.257882412969842	OG0000722
GO:0061014	BP	e	positive regulation of mRNA catabolic process	1/328	1/12517	0.02620436206802145	9	1	1.0	1.0	1.0	0.257882412969842	OG0000082
GO:0031331	BP	e	positive regulation of cellular catabolic process	1/328	1/12517	0.02620436206802145	6	1	1.0	1.0	1.0	0.257882412969842	OG0000082
GO:0000288	BP	e	nuclear-transcribed mRNA catabolic process, deadenylation-dependent decay	1/328	1/12517	0.02620436206802145	11	1	1.0	1.0	1.0	0.257882412969842	OG0000082
GO:0007188	BP	e	adenylate cyclase-modulating G protein-coupled receptor signaling pathway	1/328	1/12517	0.02620436206802145	6	1	1.0	1.0	1.0	0.257882412969842	OG0000037
GO:0009200	BP	e	deoxyribonucleoside triphosphate metabolic process	1/328	1/12517	0.02620436206802145	8	1	1.0	1.0	1.0	0.257882412969842	OG0000972
GO:0006089	BP	e	lactate metabolic process	1/328	1/12517	0.02620436206802145	7	1	1.0	1.0	1.0	0.257882412969842	OG0000722
GO:0051013	BP	e	microtubule severing	1/328	1/12517	0.02620436206802145	7	1	1.0	1.0	1.0	0.257882412969842	OG0000091
GO:0007292	BP	e	female gamete generation	1/328	1/12517	0.02620436206802145	4	1	1.0	1.0	1.0	0.257882412969842	OG0000071
GO:0046081	BP	e	dUTP catabolic process	1/328	1/12517	0.02620436206802145	12	1	1.0	1.0	1.0	0.257882412969842	OG0000972
GO:0006428	BP	e	isoleucyl-tRNA aminoacylation	1/328	1/12517	0.02620436206802145	11	1	1.0	1.0	1.0	0.257882412969842	OG0000333
GO:0046386	BP	e	deoxyribose phosphate catabolic process	1/328	1/12517	0.02620436206802145	6	1	1.0	1.0	1.0	0.257882412969842	OG0000972
GO:0048609	BP	e	multicellular organismal reproductive process	1/328	1/12517	0.02620436206802145	2	1	1.0	1.0	1.0	0.257882412969842	OG0000071
GO:0009149	BP	e	pyrimidine nucleoside triphosphate catabolic process	1/328	1/12517	0.02620436206802145	9	1	1.0	1.0	1.0	0.257882412969842	OG0000972
GO:0009204	BP	e	deoxyribonucleoside triphosphate catabolic process	1/328	1/12517	0.02620436206802145	9	1	1.0	1.0	1.0	0.257882412969842	OG0000972
GO:0060285	BP	e	cilium-dependent cell motility	1/328	1/12517	0.02620436206802145	4	1	1.0	1.0	1.0	0.257882412969842	OG0000056
GO:0006438	BP	e	valyl-tRNA aminoacylation	1/328	1/12517	0.02620436206802145	11	1	1.0	1.0	1.0	0.257882412969842	OG0000412
GO:0009223	BP	e	pyrimidine deoxyribonucleotide catabolic process	1/328	1/12517	0.02620436206802145	11	1	1.0	1.0	1.0	0.257882412969842	OG0000972
GO:0006657	BP	e	CDP-choline pathway	1/328	1/12517	0.02620436206802145	9	1	1.0	1.0	1.0	0.257882412969842	OG0000582
GO:0007276	BP	e	gamete generation	1/328	1/12517	0.02620436206802145	3	1	1.0	1.0	1.0	0.257882412969842	OG0000071
GO:0019243	BP	e	methylglyoxal catabolic process to D-lactate via S-lactoyl-glutathione	1/328	1/12517	0.02620436206802145	9	1	1.0	1.0	1.0	0.257882412969842	OG0000722
GO:0009896	BP	e	positive regulation of catabolic process	1/328	1/12517	0.02620436206802145	5	1	1.0	1.0	1.0	0.257882412969842	OG0000082
GO:0006848	BP	e	pyruvate transport	1/328	1/12517	0.02620436206802145	9	1	1.0	1.0	1.0	0.257882412969842	OG0001781
GO:0046080	BP	e	dUTP metabolic process	1/328	1/12517	0.02620436206802145	11	1	1.0	1.0	1.0	0.257882412969842	OG0000972
GO:0050779	BP	e	RNA destabilization	1/328	1/12517	0.02620436206802145	8	1	1.0	1.0	1.0	0.257882412969842	OG0000082
GO:0006850	BP	e	mitochondrial pyruvate transmembrane transport	1/328	1/12517	0.02620436206802145	11	1	1.0	1.0	1.0	0.257882412969842	OG0001781
GO:0006244	BP	e	pyrimidine nucleotide catabolic process	1/328	1/12517	0.02620436206802145	9	1	1.0	1.0	1.0	0.257882412969842	OG0000972
GO:0046078	BP	e	dUMP metabolic process	1/328	1/12517	0.02620436206802145	11	1	1.0	1.0	1.0	0.257882412969842	OG0000972
GO:0006226	BP	e	dUMP biosynthetic process	1/328	1/12517	0.02620436206802145	12	1	1.0	1.0	1.0	0.257882412969842	OG0000972
GO:0034587	BP	e	piRNA metabolic process	1/328	1/12517	0.02620436206802145	8	1	1.0	1.0	1.0	0.257882412969842	OG0000081
GO:1901475	BP	e	pyruvate transmembrane transport	1/328	1/12517	0.02620436206802145	10	1	1.0	1.0	1.0	0.257882412969842	OG0001781
GO:0006448	BP	e	regulation of translational elongation	2/328	10/12517	0.026808262500133337	8	2	1.0	1.0	1.0	0.26269805945643476	OG0000061, OG0000089
GO:0000956	BP	e	nuclear-transcribed mRNA catabolic process	3/328	26/12517	0.029687884065071838	9	3	1.0	1.0	1.0	0.2896779496221691	OG0000082, OG0000093, OG0001615
GO:0035556	BP	e	intracellular signal transduction	10/328	185/12517	0.03104533792304199	5	10	1.0	1.0	1.0	0.30162537448606747	OG0000023, OG0000036, OG0000044, OG0000053, OG0000066, OG0000144, OG0000173, OG0000713, OG0001344, OG0003889
GO:1901362	BP	e	organic cyclic compound biosynthetic process	17/328	378/12517	0.031175409399563012	4	17	1.0	1.0	1.0	0.30162537448606747	OG0000039, OG0000116, OG0000202, OG0000366, OG0000443, OG0000497, OG0000503, OG0000972, OG0001178, OG0001344, OG0001711, OG0001791, OG0001798, OG0002029, OG0002237, OG0002785, OG0003187
GO:0006221	BP	e	pyrimidine nucleotide biosynthetic process	2/328	11/12517	0.032206566901673374	9	2	1.0	1.0	1.0	0.30770690793973765	OG0000116, OG0000972
GO:0032392	BP	e	DNA geometric change	2/328	11/12517	0.032206566901673374	7	2	1.0	1.0	1.0	0.30770690793973765	OG0000117, OG0002761
GO:0032508	BP	e	DNA duplex unwinding	2/328	11/12517	0.032206566901673374	8	2	1.0	1.0	1.0	0.30770690793973765	OG0000117, OG0002761
GO:0030433	BP	e	ubiquitin-dependent ERAD pathway	2/328	12/12517	0.03798990948651554	10	2	1.0	1.0	1.0	0.34984282109469933	OG0000305, OG0000977
GO:0006270	BP	e	DNA replication initiation	2/328	12/12517	0.03798990948651554	7	2	1.0	1.0	1.0	0.34984282109469933	OG0000117, OG0002761
GO:0036503	BP	e	ERAD pathway	2/328	12/12517	0.03798990948651554	8	2	1.0	1.0	1.0	0.34984282109469933	OG0000305, OG0000977
GO:1901292	BP	e	nucleoside phosphate catabolic process	2/328	12/12517	0.03798990948651554	7	2	1.0	1.0	1.0	0.34984282109469933	OG0000972, OG0001345
GO:1901698	BP	e	response to nitrogen compound	2/328	12/12517	0.03798990948651554	3	2	1.0	1.0	1.0	0.34984282109469933	OG0000305, OG0000977
GO:0006220	BP	e	pyrimidine nucleotide metabolic process	2/328	12/12517	0.03798990948651554	8	2	1.0	1.0	1.0	0.34984282109469933	OG0000116, OG0000972
GO:0010243	BP	e	response to organonitrogen compound	2/328	12/12517	0.03798990948651554	4	2	1.0	1.0	1.0	0.34984282109469933	OG0000305, OG0000977
GO:1901136	BP	e	carbohydrate derivative catabolic process	2/328	12/12517	0.03798990948651554	4	2	1.0	1.0	1.0	0.34984282109469933	OG0000191, OG0000972
GO:0032012	BP	e	regulation of ARF protein signal transduction	2/328	12/12517	0.03798990948651554	9	2	1.0	1.0	1.0	0.34984282109469933	OG0000023, OG0000149
GO:0090407	BP	e	organophosphate biosynthetic process	10/328	198/12517	0.040846290817657914	5	10	1.0	1.0	1.0	0.3694808359601147	OG0000066, OG0000116, OG0000366, OG0000582, OG0000972, OG0001168, OG0001178, OG0001344, OG0002029, OG0002237
GO:0000724	BP	e	double-strand break repair via homologous recombination	2/328	13/12517	0.04413453492323865	9	2	1.0	1.0	1.0	0.3694808359601147	OG0001174, OG0001337
GO:0034030	BP	e	ribonucleoside bisphosphate biosynthetic process	2/328	13/12517	0.04413453492323865	9	2	1.0	1.0	1.0	0.3694808359601147	OG0001178, OG0002029
GO:0006415	BP	e	translational termination	2/328	13/12517	0.04413453492323865	6	2	1.0	1.0	1.0	0.3694808359601147	OG0000082, OG0000621
GO:0006265	BP	e	DNA topological change	2/328	13/12517	0.04413453492323865	7	2	1.0	1.0	1.0	0.3694808359601147	OG0000640, OG0000648
GO:0033866	BP	e	nucleoside bisphosphate biosynthetic process	2/328	13/12517	0.04413453492323865	8	2	1.0	1.0	1.0	0.3694808359601147	OG0001178, OG0002029
GO:0034033	BP	e	purine nucleoside bisphosphate biosynthetic process	2/328	13/12517	0.04413453492323865	9	2	1.0	1.0	1.0	0.3694808359601147	OG0001178, OG0002029
GO:0046578	BP	e	regulation of Ras protein signal transduction	2/328	13/12517	0.04413453492323865	8	2	1.0	1.0	1.0	0.3694808359601147	OG0000023, OG0000149
GO:0006402	BP	e	mRNA catabolic process	3/328	31/12517	0.046672576674022075	8	3	1.0	1.0	1.0	0.3694808359601147	OG0000082, OG0000093, OG0001615
GO:0005575	CC	e	cellular_component	132/328	2764/12517	6.799907447590684e-14	0	132	3.5291519652995646e-11	3.4403389420959074e-11	3.5291519652995646e-11	3.5291519652995646e-11	OG0000028, OG0000033, OG0000039, OG0000044, OG0000050, OG0000056, OG0000059, OG0000060, OG0000063, OG0000065, OG0000071, OG0000072, OG0000074, OG0000084, OG0000089, OG0000092, OG0000093, OG0000102, OG0000106, OG0000117, OG0000119, OG0000128, OG0000138, OG0000155, OG0000159, OG0000163, OG0000174, OG0000191, OG0000193, OG0000194, OG0000206, OG0000223, OG0000248, OG0000253, OG0000255, OG0000271, OG0…
GO:0043226	CC	e	organelle	47/328	560/12517	1.0666372583753901e-12	2	47	5.535847370968274e-10	5.396534769571701e-10	5.525180998384521e-10	2.767923685484137e-10	OG0000028, OG0000039, OG0000050, OG0000059, OG0000063, OG0000089, OG0000092, OG0000106, OG0000117, OG0000163, OG0000194, OG0000271, OG0000294, OG0000318, OG0000336, OG0000482, OG0000524, OG0000545, OG0000631, OG0000785, OG0001138, OG0001327, OG0001334, OG0001337, OG0001393, OG0001411, OG0001434, OG0001479, OG0001580, OG0001605, OG0001611, OG0001641, OG0001708, OG0001719, OG0001768, OG0002022, OG0…
GO:0043229	CC	e	intracellular organelle	46/328	555/12517	2.975825781987443e-12	3	46	1.5444535808514828e-09	1.5055865688718805e-09	1.538501929287508e-09	5.148178602838277e-10	OG0000028, OG0000039, OG0000050, OG0000059, OG0000063, OG0000089, OG0000092, OG0000106, OG0000117, OG0000163, OG0000194, OG0000271, OG0000294, OG0000318, OG0000336, OG0000482, OG0000524, OG0000545, OG0000631, OG0000785, OG0001138, OG0001327, OG0001334, OG0001337, OG0001411, OG0001434, OG0001479, OG0001580, OG0001605, OG0001611, OG0001641, OG0001708, OG0001719, OG0001768, OG0002022, OG0002026, OG0…
GO:0032991	CC	e	protein-containing complex	67/328	1122/12517	9.906503698254887e-11	1	67	5.141475419394286e-08	5.012087402042378e-08	5.1117559082995216e-08	1.2853688548485715e-08	OG0000039, OG0000044, OG0000056, OG0000059, OG0000060, OG0000063, OG0000065, OG0000071, OG0000117, OG0000119, OG0000138, OG0000155, OG0000159, OG0000163, OG0000174, OG0000193, OG0000223, OG0000253, OG0000255, OG0000271, OG0000272, OG0000305, OG0000345, OG0000449, OG0000452, OG0000457, OG0000486, OG0000494, OG0000523, OG0000524, OG0000713, OG0000733, OG0000744, OG0000785, OG0000914, OG0000932, OG0…
GO:0110165	CC	e	cellular anatomical entity	85/328	1836/12517	7.846348967344599e-08	1	85	4.072255114051847e-05	3.9697746055637966e-05	4.0408697181824685e-05	8.144510228103695e-06	OG0000028, OG0000033, OG0000039, OG0000050, OG0000059, OG0000063, OG0000071, OG0000072, OG0000074, OG0000084, OG0000089, OG0000092, OG0000093, OG0000102, OG0000106, OG0000117, OG0000128, OG0000163, OG0000191, OG0000194, OG0000206, OG0000248, OG0000255, OG0000271, OG0000294, OG0000305, OG0000318, OG0000336, OG0000412, OG0000482, OG0000521, OG0000524, OG0000545, OG0000566, OG0000580, OG0000621, OG0…
GO:0005840	CC	e	ribosome	19/328	173/12517	1.336532452878938e-07	5	19	6.936603430441688e-05	6.762040043123767e-05	6.869776807797741e-05	1.1561005717402814e-05	OG0000059, OG0000785, OG0001334, OG0001411, OG0001479, OG0001580, OG0001605, OG0001611, OG0001641, OG0001708, OG0001719, OG0001768, OG0002026, OG0002076, OG0002228, OG0002660, OG0002664, OG0002710, OG0002727
GO:0043232	CC	e	intracellular non-membrane-bounded organelle	23/328	253/12517	2.126936648852787e-07	4	23	0.00011038801207545964	0.00010761003788385203	0.00010911185008614796	1.4815526014387553e-05	OG0000059, OG0000063, OG0000163, OG0000785, OG0001334, OG0001337, OG0001411, OG0001479, OG0001580, OG0001605, OG0001611, OG0001641, OG0001708, OG0001719, OG0001768, OG0002022, OG0002026, OG0002076, OG0002228, OG0002660, OG0002664, OG0002710, OG0002727
GO:0043228	CC	e	non-membrane-bounded organelle	23/328	254/12517	2.2837034318901815e-07	3	23	0.00011852420811510042	0.00011554148213757849	0.0001169256157127773	1.4815526014387553e-05	OG0000059, OG0000063, OG0000163, OG0000785, OG0001334, OG0001337, OG0001411, OG0001479, OG0001580, OG0001605, OG0001611, OG0001641, OG0001708, OG0001719, OG0001768, OG0002022, OG0002026, OG0002076, OG0002228, OG0002660, OG0002664, OG0002710, OG0002727
GO:0043227	CC	e	membrane-bounded organelle	24/328	308/12517	1.910041572292035e-06	3	24	0.0009913115760195662	0.0009663646825820637	0.0009760312434412299	0.0001101457306688407	OG0000028, OG0000039, OG0000050, OG0000089, OG0000092, OG0000106, OG0000117, OG0000194, OG0000271, OG0000294, OG0000318, OG0000336, OG0000482, OG0000524, OG0000545, OG0000631, OG0001138, OG0001327, OG0001393, OG0001434, OG0002169, OG0002170, OG0002573, OG0002629
GO:0005634	CC	e	nucleus	19/328	212/12517	3.0572293480435014e-06	5	19	0.0015867020316345773	0.001546771814478034	0.0015591869675021857	0.00015867020316345773	OG0000028, OG0000039, OG0000050, OG0000089, OG0000106, OG0000117, OG0000294, OG0000318, OG0000482, OG0000524, OG0000545, OG0000631, OG0001138, OG0001327, OG0001434, OG0002169, OG0002170, OG0002573, OG0002629
GO:0043231	CC	e	intracellular membrane-bounded organelle	23/328	303/12517	4.876242715894682e-06	4	23	0.00253076996954934	0.002467081770730271	0.002482007542390393	0.0002300699972317582	OG0000028, OG0000039, OG0000050, OG0000089, OG0000092, OG0000106, OG0000117, OG0000194, OG0000271, OG0000294, OG0000318, OG0000336, OG0000482, OG0000524, OG0000545, OG0000631, OG0001138, OG0001327, OG0001434, OG0002169, OG0002170, OG0002573, OG0002629
GO:0033179	CC	e	proton-transporting V-type ATPase, V0 domain	4/328	7/12517	1.5224685240834454e-05	4	4	0.007901611639993082	0.007702763297720173	0.007734140102343903	0.0006584676366660902	OG0000272, OG0000914, OG0000932, OG0003322
GO:0030131	CC	e	clathrin adaptor complex	4/328	8/12517	2.9820178743386617e-05	4	4	0.015476672767817654	0.015087193904011649	0.015118830622897015	0.0011905132898321273	OG0000174, OG0000223, OG0000253, OG0000271
GO:0044391	CC	e	ribosomal subunit	7/328	43/12517	0.00011388477791641874	3	7	0.05910619973862132	0.057618760166599205	0.05762569762570788	0.004221871409901524	OG0000059, OG0000785, OG0001392, OG0001411, OG0001611, OG0001708, OG0002664
GO:1990904	CC	e	ribonucleoprotein complex	13/328	149/12517	0.00014740069010423694	2	13	0.07650095816409898	0.07457577006244309	0.07443734850263965	0.005100063877606599	OG0000059, OG0000457, OG0000524, OG0000785, OG0001392, OG0001411, OG0001434, OG0001611, OG0001615, OG0001708, OG0002657, OG0002664, OG0003351
GO:0015934	CC	e	large ribosomal subunit	5/328	23/12517	0.00027335089578534467	4	5	0.14186911491259388	0.13829890169465867	0.13776885147581372	0.008866819682037117	OG0000059, OG0001411, OG0001611, OG0001708, OG0002664
GO:0030119	CC	e	AP-type membrane coat adaptor complex	4/328	15/12517	0.0005026705925625861	3	4	0.2608860375399822	0.25432069891660497	0.2528433080589808	0.015346237502351893	OG0000174, OG0000223, OG0000253, OG0000271
GO:0033177	CC	e	proton-transporting two-sector ATPase complex, proton-transporting domain	4/328	16/12517	0.0006564718212923765	3	4	0.3407088752507434	0.3321347516253336	0.329548854288773	0.016920136129203775	OG0000272, OG0000914, OG0000932, OG0003322
GO:0033178	CC	e	proton-transporting two-sector ATPase complex, catalytic domain	4/328	16/12517	0.0006564718212923765	3	4	0.3407088752507434	0.3321347516253336	0.329548854288773	0.016920136129203775	OG0000994, OG0001417, OG0001758, OG0002237
GO:0030121	CC	e	AP-1 adaptor complex	2/328	2/12517	0.0006846297855747192	5	2	0.35532285871327923	0.34638096626830095	0.3423148927873596	0.016920136129203775	OG0000223, OG0000271
GO:0030122	CC	e	AP-2 adaptor complex	2/328	2/12517	0.0006846297855747192	5	2	0.35532285871327923	0.34638096626830095	0.3423148927873596	0.016920136129203775	OG0000223, OG0000271
GO:0005737	CC	e	cytoplasm	12/328	159/12517	0.0009764550348271908	2	12	0.506780163075312	0.4940267654248539	0.486274607343941	0.02303546195796873	OG0000089, OG0000093, OG0000206, OG0000305, OG0000412, OG0000521, OG0000566, OG0000580, OG0000621, OG0000738, OG0001340, OG0002533
GO:1902494	CC	e	catalytic complex	17/328	276/12517	0.0015860513924111884	2	17	0.8231606726614068	0.8024453879017123	0.7882675420283606	0.03578959446353942	OG0000039, OG0000056, OG0000065, OG0000155, OG0000159, OG0000345, OG0000449, OG0000452, OG0000494, OG0000733, OG0000744, OG0000977, OG0001174, OG0001337, OG0002573, OG0003351, OG0003567
GO:1990234	CC	e	transferase complex	10/328	131/12517	0.0023329506244422556	3	10	1.0	1.0	1.0	0.05045005725356378	OG0000065, OG0000155, OG0000345, OG0000449, OG0000452, OG0000494, OG0000977, OG0001174, OG0001337, OG0002573
GO:0098796	CC	e	membrane protein complex	13/328	210/12517	0.0036101626014289983	2	13	1.0	1.0	1.0	0.074946975605666	OG0000174, OG0000223, OG0000253, OG0000255, OG0000271, OG0000272, OG0000914, OG0000932, OG0000994, OG0001417, OG0001758, OG0002237, OG0003322
GO:0030915	CC	e	Smc5-Smc6 complex	3/328	14/12517	0.005235773266642038	5	3	1.0	1.0	1.0	0.10064319723656362	OG0001174, OG0001337, OG0002573
GO:0106068	CC	e	SUMO ligase complex	3/328	14/12517	0.005235773266642038	4	3	1.0	1.0	1.0	0.10064319723656362	OG0001174, OG0001337, OG0002573
GO:0030123	CC	e	AP-3 adaptor complex	2/328	6/12517	0.009576652874008374	4	2	1.0	1.0	1.0	0.16567609472034486	OG0000223, OG0000253
GO:0022625	CC	e	cytosolic large ribosomal subunit	2/328	6/12517	0.009576652874008374	5	2	1.0	1.0	1.0	0.16567609472034486	OG0000059, OG0001411
GO:0042555	CC	e	MCM complex	2/328	6/12517	0.009576652874008374	2	2	1.0	1.0	1.0	0.16567609472034486	OG0000117, OG0002761
GO:0030117	CC	e	membrane coat	4/328	34/12517	0.011553722455777973	3	4	1.0	1.0	1.0	0.19343167595318606	OG0000223, OG0000253, OG0000255, OG0000271
GO:1904949	CC	e	ATPase complex	3/328	19/12517	0.012653702140042111	3	3	1.0	1.0	1.0	0.19900822456611686	OG0000039, OG0000345, OG0000494
GO:0070603	CC	e	SWI/SNF superfamily-type complex	3/328	19/12517	0.012653702140042111	4	3	1.0	1.0	1.0	0.19900822456611686	OG0000039, OG0000345, OG0000494
GO:0000151	CC	e	ubiquitin ligase complex	3/328	20/12517	0.014602808039806918	4	3	1.0	1.0	1.0	0.2229075697841115	OG0000155, OG0000452, OG0000977
GO:0098797	CC	e	plasma membrane protein complex	3/328	21/12517	0.016712160240802857	3	3	1.0	1.0	1.0	0.24220291614554054	OG0000223, OG0000255, OG0000271
GO:0000439	CC	e	transcription factor TFIIH core complex	2/328	8/12517	0.01726687456143545	4	2	1.0	1.0	1.0	0.24220291614554054	OG0001791, OG0002025
GO:0033180	CC	e	proton-transporting V-type ATPase, V1 domain	2/328	8/12517	0.01726687456143545	4	2	1.0	1.0	1.0	0.24220291614554054	OG0000994, OG0001417
GO:0016459	CC	e	myosin complex	3/328	22/12517	0.018982913990464815	2	3	1.0	1.0	1.0	0.2440962848696351	OG0000060, OG0000063, OG0001344
GO:0016589	CC	e	NURF complex	1/328	1/12517	0.02620436206802145	6	1	1.0	1.0	1.0	0.2440962848696351	OG0000345
GO:0097255	CC	e	R2TP complex	1/328	1/12517	0.02620436206802145	2	1	1.0	1.0	1.0	0.2440962848696351	OG0000494
GO:0071439	CC	e	clathrin complex	1/328	1/12517	0.02620436206802145	3	1	1.0	1.0	1.0	0.2440962848696351	OG0000255
GO:0031332	CC	e	RNAi effector complex	1/328	1/12517	0.02620436206802145	3	1	1.0	1.0	1.0	0.2440962848696351	OG0000457
GO:0016442	CC	e	RISC complex	1/328	1/12517	0.02620436206802145	4	1	1.0	1.0	1.0	0.2440962848696351	OG0000457
GO:0000220	CC	e	vacuolar proton-transporting V-type ATPase, V0 domain	1/328	1/12517	0.02620436206802145	5	1	1.0	1.0	1.0	0.2440962848696351	OG0000272
GO:0031307	CC	e	integral component of mitochondrial outer membrane	1/328	1/12517	0.02620436206802145	6	1	1.0	1.0	1.0	0.2440962848696351	OG0003889
GO:0030124	CC	e	AP-4 adaptor complex	1/328	1/12517	0.02620436206802145	4	1	1.0	1.0	1.0	0.2440962848696351	OG0000271
GO:0005884	CC	e	actin filament	1/328	1/12517	0.02620436206802145	6	1	1.0	1.0	1.0	0.2440962848696351	OG0000071
GO:0070985	CC	e	transcription factor TFIIK complex	1/328	1/12517	0.02620436206802145	4	1	1.0	1.0	1.0	0.2440962848696351	OG0000065
GO:0031306	CC	e	intrinsic component of mitochondrial outer membrane	1/328	1/12517	0.02620436206802145	5	1	1.0	1.0	1.0	0.2440962848696351	OG0003889
GO:0030286	CC	e	dynein complex	3/328	25/12517	0.026768550632150702	3	3	1.0	1.0	1.0	0.2440962848696351	OG0000056, OG0000159, OG0003567
GO:0031011	CC	e	Ino80 complex	2/328	10/12517	0.026808262500133337	6	2	1.0	1.0	1.0	0.2440962848696351	OG0000039, OG0000494
GO:0097346	CC	e	INO80-type complex	2/328	10/12517	0.026808262500133337	5	2	1.0	1.0	1.0	0.2440962848696351	OG0000039, OG0000494
GO:0043233	CC	e	organelle lumen	2/328	10/12517	0.026808262500133337	3	2	1.0	1.0	1.0	0.2440962848696351	OG0000248, OG0001141
GO:0048188	CC	e	Set1C/COMPASS complex	2/328	10/12517	0.026808262500133337	6	2	1.0	1.0	1.0	0.2440962848696351	OG0000345, OG0000449
GO:0070013	CC	e	intracellular organelle lumen	2/328	10/12517	0.026808262500133337	4	2	1.0	1.0	1.0	0.2440962848696351	OG0000248, OG0001141
GO:0031974	CC	e	membrane-enclosed lumen	2/328	10/12517	0.026808262500133337	2	2	1.0	1.0	1.0	0.2440962848696351	OG0000248, OG0001141
GO:0035097	CC	e	histone methyltransferase complex	2/328	10/12517	0.026808262500133337	5	2	1.0	1.0	1.0	0.2440962848696351	OG0000345, OG0000449
GO:0031966	CC	e	mitochondrial membrane	3/328	30/12517	0.04296239281463112	4	3	1.0	1.0	1.0	0.3728445134353295	OG0000128, OG0000191, OG0001781
GO:0005885	CC	e	Arp2/3 protein complex	2/328	13/12517	0.04413453492323865	2	2	1.0	1.0	1.0	0.3728445134353295	OG0001581, OG0002022
GO:0031461	CC	e	cullin-RING ubiquitin ligase complex	2/328	13/12517	0.04413453492323865	5	2	1.0	1.0	1.0	0.3728445134353295	OG0000155, OG0000452
GO:0005694	CC	e	chromosome	2/328	13/12517	0.04413453492323865	5	2	1.0	1.0	1.0	0.3728445134353295	OG0000163, OG0001337
GO:1901363	MF	e	heterocyclic compound binding	150/328	3340/12517	8.424967717589437e-14	2	150	1.3656872670212476e-10	1.3312742831801284e-10	1.3656872670212476e-10	6.828436335106238e-11	OG0000022, OG0000028, OG0000033, OG0000036, OG0000037, OG0000039, OG0000044, OG0000046, OG0000051, OG0000056, OG0000059, OG0000060, OG0000061, OG0000063, OG0000065, OG0000072, OG0000074, OG0000075, OG0000077, OG0000082, OG0000084, OG0000089, OG0000091, OG0000093, OG0000102, OG0000106, OG0000110, OG0000116, OG0000117, OG0000118, OG0000119, OG0000127, OG0000138, OG0000139, OG0000144, OG0000163, OG0…
GO:0097159	MF	e	organic cyclic compound binding	150/328	3340/12517	8.424967717589437e-14	2	150	1.3656872670212476e-10	1.3312742831801284e-10	1.3656872670212476e-10	6.828436335106238e-11	OG0000022, OG0000028, OG0000033, OG0000036, OG0000037, OG0000039, OG0000044, OG0000046, OG0000051, OG0000056, OG0000059, OG0000060, OG0000061, OG0000063, OG0000065, OG0000072, OG0000074, OG0000075, OG0000077, OG0000082, OG0000084, OG0000089, OG0000091, OG0000093, OG0000102, OG0000106, OG0000110, OG0000116, OG0000117, OG0000118, OG0000119, OG0000127, OG0000138, OG0000139, OG0000144, OG0000163, OG0…
GO:0003676	MF	e	nucleic acid binding	81/328	1426/12517	7.078318980194699e-12	3	81	1.1473955066895608e-08	1.1184831019358694e-08	1.1459798428935218e-08	3.824651688965202e-09	OG0000028, OG0000037, OG0000039, OG0000044, OG0000051, OG0000059, OG0000061, OG0000082, OG0000089, OG0000093, OG0000106, OG0000117, OG0000118, OG0000119, OG0000127, OG0000138, OG0000139, OG0000180, OG0000202, OG0000206, OG0000215, OG0000234, OG0000284, OG0000318, OG0000332, OG0000333, OG0000337, OG0000342, OG0000351, OG0000361, OG0000369, OG0000403, OG0000443, OG0000455, OG0000480, OG0000497, OG0…
GO:0140640	MF	e	catalytic activity, acting on a nucleic acid	39/328	442/12517	2.4226025200241918e-11	2	39	3.927038684959215e-08	3.82808402522682e-08	3.919770877399142e-08	7.889182047658612e-09	OG0000028, OG0000039, OG0000051, OG0000093, OG0000117, OG0000180, OG0000202, OG0000215, OG0000221, OG0000227, OG0000234, OG0000276, OG0000294, OG0000332, OG0000333, OG0000412, OG0000443, OG0000486, OG0000494, OG0000497, OG0000508, OG0000521, OG0000566, OG0000580, OG0000640, OG0000648, OG0000712, OG0000738, OG0000786, OG0000937, OG0001175, OG0001340, OG0001717, OG0002082, OG0002337, OG0002761, OG0…
GO:0043167	MF	e	ion binding	131/328	2952/12517	2.4334306130964258e-11	2	131	3.9445910238293065e-08	3.845194075171404e-08	3.9348573013769206e-08	7.889182047658612e-09	OG0000022, OG0000023, OG0000028, OG0000033, OG0000036, OG0000037, OG0000039, OG0000041, OG0000042, OG0000044, OG0000046, OG0000051, OG0000053, OG0000056, OG0000060, OG0000061, OG0000063, OG0000065, OG0000072, OG0000074, OG0000075, OG0000077, OG0000082, OG0000084, OG0000089, OG0000091, OG0000093, OG0000094, OG0000099, OG0000102, OG0000106, OG0000110, OG0000116, OG0000117, OG0000119, OG0000128, OG0…
GO:0140657	MF	e	ATP-dependent activity	33/328	349/12517	1.533057224459203e-10	1	33	2.485085760848368e-07	2.422465849103566e-07	2.477420474726072e-07	4.141809601413947e-08	OG0000022, OG0000028, OG0000039, OG0000051, OG0000056, OG0000072, OG0000074, OG0000084, OG0000089, OG0000091, OG0000093, OG0000102, OG0000117, OG0000215, OG0000234, OG0000249, OG0000272, OG0000305, OG0000332, OG0000494, OG0000640, OG0000786, OG0000914, OG0000932, OG0000937, OG0000994, OG0001358, OG0001409, OG0001417, OG0001758, OG0002761, OG0002778, OG0003322
GO:0032555	MF	e	purine ribonucleotide binding	87/328	1702/12517	2.8069561050637367e-10	6	87	4.550075846308317e-07	4.435421715486404e-07	4.5332341096779345e-07	6.150774204866245e-08	OG0000022, OG0000028, OG0000033, OG0000036, OG0000037, OG0000039, OG0000046, OG0000051, OG0000056, OG0000060, OG0000063, OG0000065, OG0000072, OG0000074, OG0000075, OG0000077, OG0000082, OG0000084, OG0000089, OG0000091, OG0000093, OG0000102, OG0000110, OG0000116, OG0000117, OG0000119, OG0000144, OG0000163, OG0000194, OG0000202, OG0000215, OG0000227, OG0000234, OG0000249, OG0000276, OG0000284, OG0…
GO:0032553	MF	e	ribonucleotide binding	88/328	1722/12517	3.0355455668679805e-10	5	88	4.920619363892996e-07	4.796628170047214e-07	4.899370544924921e-07	6.150774204866245e-08	OG0000022, OG0000028, OG0000033, OG0000036, OG0000037, OG0000039, OG0000046, OG0000051, OG0000056, OG0000060, OG0000063, OG0000065, OG0000072, OG0000074, OG0000075, OG0000077, OG0000082, OG0000084, OG0000089, OG0000091, OG0000093, OG0000102, OG0000110, OG0000116, OG0000117, OG0000119, OG0000144, OG0000163, OG0000194, OG0000202, OG0000215, OG0000227, OG0000234, OG0000249, OG0000261, OG0000276, OG0…
GO:0097367	MF	e	carbohydrate derivative binding	88/328	1740/12517	3.9505819964961283e-10	2	88	6.403893416320224e-07	6.242526252711274e-07	6.372288760348255e-07	7.115437129244693e-08	OG0000022, OG0000028, OG0000033, OG0000036, OG0000037, OG0000039, OG0000046, OG0000051, OG0000056, OG0000060, OG0000063, OG0000065, OG0000072, OG0000074, OG0000075, OG0000077, OG0000082, OG0000084, OG0000089, OG0000091, OG0000093, OG0000102, OG0000110, OG0000116, OG0000117, OG0000119, OG0000144, OG0000163, OG0000194, OG0000202, OG0000215, OG0000227, OG0000234, OG0000249, OG0000261, OG0000276, OG0…
GO:0035639	MF	e	purine ribonucleoside triphosphate binding	86/328	1694/12517	6.812625348427771e-10	4	86	1.1043265689801416e-06	1.076499427810024e-06	1.0981952061665566e-06	1.1043265689801416e-07	OG0000022, OG0000028, OG0000033, OG0000036, OG0000037, OG0000039, OG0000046, OG0000051, OG0000056, OG0000060, OG0000063, OG0000065, OG0000072, OG0000074, OG0000075, OG0000077, OG0000082, OG0000084, OG0000089, OG0000091, OG0000093, OG0000102, OG0000110, OG0000116, OG0000117, OG0000119, OG0000144, OG0000163, OG0000194, OG0000202, OG0000215, OG0000227, OG0000234, OG0000249, OG0000276, OG0000284, OG0…
GO:0017076	MF	e	purine nucleotide binding	88/328	1772/12517	9.773744929906163e-10	5	88	1.584324053137789e-06	1.544401796149448e-06	1.574550308207883e-06	1.4402945937616264e-07	OG0000022, OG0000028, OG0000033, OG0000036, OG0000037, OG0000039, OG0000046, OG0000051, OG0000056, OG0000060, OG0000063, OG0000065, OG0000072, OG0000074, OG0000075, OG0000077, OG0000082, OG0000084, OG0000089, OG0000091, OG0000093, OG0000102, OG0000110, OG0000116, OG0000117, OG0000119, OG0000144, OG0000163, OG0000194, OG0000202, OG0000215, OG0000227, OG0000234, OG0000249, OG0000276, OG0000284, OG0…
GO:0043168	MF	e	anion binding	93/328	1916/12517	1.1652943036619692e-09	3	93	1.8889420662360521e-06	1.841343956206093e-06	1.8761238288957705e-06	1.5741183885300435e-07	OG0000022, OG0000028, OG0000033, OG0000036, OG0000037, OG0000039, OG0000046, OG0000051, OG0000056, OG0000060, OG0000063, OG0000065, OG0000072, OG0000074, OG0000075, OG0000077, OG0000082, OG0000084, OG0000089, OG0000091, OG0000093, OG0000102, OG0000110, OG0000116, OG0000117, OG0000119, OG0000144, OG0000163, OG0000194, OG0000202, OG0000215, OG0000221, OG0000227, OG0000234, OG0000249, OG0000261, OG0…
GO:1901265	MF	e	nucleoside phosphate binding	93/328	1969/12517	4.875880692309571e-09	3	93	7.903802602233814e-06	7.704640291943463e-06	7.8452920339261e-06	5.37348734542715e-07	OG0000022, OG0000028, OG0000033, OG0000036, OG0000037, OG0000039, OG0000046, OG0000051, OG0000056, OG0000060, OG0000063, OG0000065, OG0000072, OG0000074, OG0000075, OG0000077, OG0000082, OG0000084, OG0000089, OG0000091, OG0000093, OG0000102, OG0000110, OG0000116, OG0000117, OG0000119, OG0000144, OG0000163, OG0000194, OG0000202, OG0000215, OG0000221, OG0000227, OG0000234, OG0000249, OG0000261, OG0…
GO:0000166	MF	e	nucleotide binding	93/328	1969/12517	4.875880692309571e-09	4	93	7.903802602233814e-06	7.704640291943463e-06	7.8452920339261e-06	5.37348734542715e-07	OG0000022, OG0000028, OG0000033, OG0000036, OG0000037, OG0000039, OG0000046, OG0000051, OG0000056, OG0000060, OG0000063, OG0000065, OG0000072, OG0000074, OG0000075, OG0000077, OG0000082, OG0000084, OG0000089, OG0000091, OG0000093, OG0000102, OG0000110, OG0000116, OG0000117, OG0000119, OG0000144, OG0000163, OG0000194, OG0000202, OG0000215, OG0000221, OG0000227, OG0000234, OG0000249, OG0000261, OG0…
GO:0036094	MF	e	small molecule binding	97/328	2096/12517	4.9723818742385715e-09	2	97	8.060231018140724e-06	7.857126979257824e-06	7.990617671901385e-06	5.37348734542715e-07	OG0000022, OG0000028, OG0000033, OG0000036, OG0000037, OG0000039, OG0000046, OG0000051, OG0000056, OG0000060, OG0000063, OG0000065, OG0000072, OG0000074, OG0000075, OG0000077, OG0000082, OG0000084, OG0000089, OG0000091, OG0000093, OG0000102, OG0000110, OG0000116, OG0000117, OG0000119, OG0000144, OG0000163, OG0000194, OG0000202, OG0000215, OG0000221, OG0000227, OG0000234, OG0000249, OG0000261, OG0…
GO:0032559	MF	e	adenyl ribonucleotide binding	72/328	1383/12517	9.659919907321678e-09	7	72	1.565873016976844e-05	1.5264156945489924e-05	1.5513831371158615e-05	9.786706356105275e-07	OG0000022, OG0000028, OG0000036, OG0000039, OG0000046, OG0000051, OG0000056, OG0000060, OG0000063, OG0000065, OG0000072, OG0000074, OG0000075, OG0000084, OG0000089, OG0000091, OG0000093, OG0000102, OG0000110, OG0000116, OG0000117, OG0000119, OG0000163, OG0000194, OG0000202, OG0000215, OG0000227, OG0000234, OG0000249, OG0000276, OG0000305, OG0000332, OG0000333, OG0000342, OG0000403, OG0000412, OG0…
GO:0030554	MF	e	adenyl nucleotide binding	72/328	1388/12517	1.0367978999820673e-08	6	72	1.680649395870931e-05	1.6382999049594124e-05	1.664060629471218e-05	9.88617291688783e-07	OG0000022, OG0000028, OG0000036, OG0000039, OG0000046, OG0000051, OG0000056, OG0000060, OG0000063, OG0000065, OG0000072, OG0000074, OG0000075, OG0000084, OG0000089, OG0000091, OG0000093, OG0000102, OG0000110, OG0000116, OG0000117, OG0000119, OG0000163, OG0000194, OG0000202, OG0000215, OG0000227, OG0000234, OG0000249, OG0000276, OG0000305, OG0000332, OG0000333, OG0000342, OG0000403, OG0000412, OG0…
GO:0003723	MF	e	RNA binding	38/328	528/12517	1.4359260020819573e-08	4	38	2.327636049374853e-05	2.2689836011244897e-05	2.3032253073394596e-05	1.2931311385415849e-06	OG0000028, OG0000044, OG0000059, OG0000089, OG0000093, OG0000106, OG0000118, OG0000127, OG0000139, OG0000206, OG0000215, OG0000333, OG0000351, OG0000361, OG0000369, OG0000455, OG0000508, OG0000524, OG0000566, OG0000656, OG0000712, OG0000755, OG0000785, OG0000960, OG0001114, OG0001392, OG0001411, OG0001434, OG0001463, OG0001705, OG0001708, OG0001963, OG0002094, OG0002109, OG0002710, OG0003335, OG0…
GO:0005524	MF	e	ATP binding	71/328	1375/12517	1.5794187925224275e-08	8	71	2.560237862678855e-05	2.49572424647596e-05	2.5318083244134514e-05	1.3474936119362393e-06	OG0000022, OG0000028, OG0000036, OG0000039, OG0000046, OG0000051, OG0000056, OG0000060, OG0000063, OG0000065, OG0000072, OG0000074, OG0000075, OG0000084, OG0000089, OG0000091, OG0000093, OG0000102, OG0000110, OG0000116, OG0000117, OG0000119, OG0000163, OG0000194, OG0000202, OG0000215, OG0000227, OG0000234, OG0000249, OG0000276, OG0000305, OG0000332, OG0000333, OG0000342, OG0000403, OG0000412, OG0…
GO:0046961	MF	e	proton-transporting ATPase activity, rotational mechanism	8/328	21/12517	3.086428373198227e-08	8	8	5.003100392954326e-05	4.877030818216498e-05	4.944458253863559e-05	2.2670228767751254e-06	OG0000272, OG0000914, OG0000932, OG0000994, OG0001409, OG0001417, OG0001758, OG0003322
GO:0042625	MF	e	ATPase-coupled ion transmembrane transporter activity	8/328	21/12517	3.086428373198227e-08	6	8	5.003100392954326e-05	4.877030818216498e-05	4.944458253863559e-05	2.2670228767751254e-06	OG0000272, OG0000914, OG0000932, OG0000994, OG0001409, OG0001417, OG0001758, OG0003322
GO:0044769	MF	e	ATPase activity, coupled to transmembrane movement of ions, rotational mechanism	8/328	21/12517	3.086428373198227e-08	7	8	5.003100392954326e-05	4.877030818216498e-05	4.944458253863559e-05	2.2670228767751254e-06	OG0000272, OG0000914, OG0000932, OG0000994, OG0001409, OG0001417, OG0001758, OG0003322
GO:0140098	MF	e	catalytic activity, acting on RNA	25/328	266/12517	3.216627153968407e-08	3	25	5.214152616582788e-05	5.0827648867030445e-05	5.143386819195483e-05	2.2670228767751254e-06	OG0000028, OG0000051, OG0000093, OG0000180, OG0000215, OG0000221, OG0000227, OG0000276, OG0000294, OG0000332, OG0000333, OG0000412, OG0000443, OG0000486, OG0000508, OG0000521, OG0000566, OG0000580, OG0000712, OG0000738, OG0001340, OG0001717, OG0002778, OG0003187, OG0003501
GO:0003735	MF	e	structural constituent of ribosome	20/328	193/12517	1.6329114671231448e-07	2	20	0.0002646949488206618	0.00025802508873149274	0.0002609392524462785	1.1028956200860907e-05	OG0000059, OG0000785, OG0001334, OG0001392, OG0001411, OG0001479, OG0001580, OG0001605, OG0001611, OG0001641, OG0001708, OG0001719, OG0001768, OG0002026, OG0002076, OG0002228, OG0002660, OG0002664, OG0002710, OG0002727
GO:0003824	MF	e	catalytic activity	178/328	5041/12517	2.421636471128931e-07	1	178	0.0003925472719699997	0.0003826557519614377	0.0003867353444392903	1.5701890878799992e-05	OG0000022, OG0000028, OG0000033, OG0000036, OG0000037, OG0000039, OG0000041, OG0000042, OG0000044, OG0000046, OG0000051, OG0000056, OG0000060, OG0000061, OG0000065, OG0000066, OG0000070, OG0000074, OG0000075, OG0000077, OG0000081, OG0000082, OG0000084, OG0000086, OG0000091, OG0000092, OG0000093, OG0000094, OG0000106, OG0000110, OG0000116, OG0000117, OG0000118, OG0000124, OG0000137, OG0000143, OG0…
GO:0042626	MF	e	ATPase-coupled transmembrane transporter activity	12/328	77/12517	6.839276740435697e-07	5	12	0.0011086467596246265	0.0010807107570376755	0.0010915485677735373	4.264025998556256e-05	OG0000072, OG0000084, OG0000089, OG0000102, OG0000272, OG0000914, OG0000932, OG0000994, OG0001409, OG0001417, OG0001758, OG0003322
GO:0004812	MF	e	aminoacyl-tRNA ligase activity	10/328	54/12517	1.1442437516211426e-06	5	10	0.0018548191213778721	0.001808080851209038	0.0018250687838357225	6.624354004920972e-05	OG0000227, OG0000276, OG0000333, OG0000412, OG0000521, OG0000566, OG0000580, OG0000738, OG0001340, OG0003501
GO:0016875	MF	e	ligase activity, forming carbon-oxygen bonds	10/328	54/12517	1.1442437516211426e-06	3	10	0.0018548191213778721	0.001808080851209038	0.0018250687838357225	6.624354004920972e-05	OG0000227, OG0000276, OG0000333, OG0000412, OG0000521, OG0000566, OG0000580, OG0000738, OG0001340, OG0003501
GO:0061630	MF	e	ubiquitin protein ligase activity	10/328	55/12517	1.3663939442470069e-06	5	10	0.002214924583624398	0.0021591122715774276	0.002176665553185482	7.637670978015166e-05	OG0000041, OG0000181, OG0000336, OG0000379, OG0000452, OG0000480, OG0000523, OG0000977, OG0003113, OG0003435
GO:0019829	MF	e	ATPase-coupled cation transmembrane transporter activity	8/328	33/12517	1.5998327565480847e-06	6	8	0.002593328898364445	0.002527981444647038	0.002546933748424551	8.498382559739375e-05	OG0000272, OG0000914, OG0000932, OG0000994, OG0001409, OG0001417, OG0001758, OG0003322
GO:0061659	MF	e	ubiquitin-like protein ligase activity	10/328	56/12517	1.6252304710174006e-06	4	10	0.0026344985935192063	0.00256811373388295	0.0025857416793886845	8.498382559739375e-05	OG0000041, OG0000181, OG0000336, OG0000379, OG0000452, OG0000480, OG0000523, OG0000977, OG0003113, OG0003435
GO:0009678	MF	e	pyrophosphate hydrolysis-driven proton transmembrane transporter activity	8/328	34/12517	2.0447945817216793e-06	7	8	0.003314612016970842	0.0032310894620389283	0.00325122338493747	0.00010358162553033881	OG0000272, OG0000914, OG0000932, OG0000994, OG0001409, OG0001417, OG0001758, OG0003322
GO:0030276	MF	e	clathrin binding	4/328	5/12517	2.2678226767011788e-06	3	4	0.0036761405589326107	0.003583508102947164	0.003603570233278173	0.00011139819875553366	OG0000223, OG0000253, OG0000255, OG0000271
GO:0140101	MF	e	catalytic activity, acting on a tRNA	13/328	102/12517	2.4856654582042036e-06	4	13	0.004029263707749014	0.003927733152244305	0.003947236747628275	0.00011850775611026512	OG0000221, OG0000227, OG0000276, OG0000294, OG0000333, OG0000412, OG0000521, OG0000566, OG0000580, OG0000738, OG0001340, OG0001717, OG0003501
GO:0016817	MF	e	hydrolase activity, acting on acid anhydrides	36/328	597/12517	4.1698741838219605e-06	3	36	0.006759366051975398	0.0065890415857964065	0.006617590329725451	0.00019312474434215421	OG0000033, OG0000037, OG0000039, OG0000056, OG0000074, OG0000077, OG0000082, OG0000091, OG0000144, OG0000163, OG0000194, OG0000284, OG0000305, OG0000494, OG0000541, OG0000583, OG0000621, OG0000719, OG0000733, OG0000804, OG0000960, OG0000972, OG0001174, OG0001186, OG0001337, OG0001345, OG0001389, OG0001584, OG0001655, OG0001955, OG0002071, OG0002536, OG0002624, OG0002778, OG0003330, OG0003889
GO:0015399	MF	e	primary active transmembrane transporter activity	12/328	94/12517	5.9652750880636746e-06	4	12	0.009669710917751217	0.00942605073756467	0.009460926289668988	0.00026668112920524395	OG0000072, OG0000084, OG0000089, OG0000102, OG0000272, OG0000914, OG0000932, OG0000994, OG0001409, OG0001417, OG0001758, OG0003322
GO:0016462	MF	e	pyrophosphatase activity	35/328	581/12517	6.08710782269835e-06	5	35	0.009867201780594026	0.009618565168367807	0.009648065898976885	0.00026668112920524395	OG0000033, OG0000037, OG0000039, OG0000056, OG0000074, OG0000077, OG0000082, OG0000091, OG0000144, OG0000163, OG0000194, OG0000284, OG0000305, OG0000494, OG0000541, OG0000583, OG0000621, OG0000719, OG0000733, OG0000804, OG0000960, OG0000972, OG0001174, OG0001186, OG0001337, OG0001345, OG0001389, OG0001584, OG0001655, OG0001955, OG0002071, OG0002536, OG0002624, OG0003330, OG0003889
GO:0017111	MF	e	ribonucleoside triphosphate phosphatase activity	33/328	546/12517	7.018035546227599e-06	6	33	0.011376235620434938	0.011089573935851258	0.011116568305224516	0.0002993746215903931	OG0000033, OG0000037, OG0000039, OG0000056, OG0000074, OG0000077, OG0000082, OG0000091, OG0000144, OG0000163, OG0000194, OG0000284, OG0000305, OG0000494, OG0000541, OG0000583, OG0000621, OG0000719, OG0000733, OG0000804, OG0000960, OG0001174, OG0001186, OG0001337, OG0001389, OG0001584, OG0001655, OG0001955, OG0002071, OG0002536, OG0002624, OG0003330, OG0003889
GO:0016818	MF	e	hydrolase activity, acting on acid anhydrides, in phosphorus-containing anhydrides	35/328	593/12517	7.556991705808013e-06	4	35	0.012249883555114789	0.011941207436491214	0.011962717870294085	0.00031409957833627663	OG0000033, OG0000037, OG0000039, OG0000056, OG0000074, OG0000077, OG0000082, OG0000091, OG0000144, OG0000163, OG0000194, OG0000284, OG0000305, OG0000494, OG0000541, OG0000583, OG0000621, OG0000719, OG0000733, OG0000804, OG0000960, OG0000972, OG0001174, OG0001186, OG0001337, OG0001345, OG0001389, OG0001584, OG0001655, OG0001955, OG0002071, OG0002536, OG0002624, OG0003330, OG0003889
GO:0005198	MF	e	structural molecule activity	21/328	272/12517	9.786172169972494e-06	1	21	0.01586338508752541	0.015463654909273723	0.015481724372896485	0.00039658462718813526	OG0000059, OG0000255, OG0000785, OG0001334, OG0001392, OG0001411, OG0001479, OG0001580, OG0001605, OG0001611, OG0001641, OG0001708, OG0001719, OG0001768, OG0002026, OG0002076, OG0002228, OG0002660, OG0002664, OG0002710, OG0002727
GO:0019787	MF	e	ubiquitin-like protein transferase activity	15/328	154/12517	1.253362404059402e-05	3	15	0.020317004569802906	0.019805050796165142	0.019815659608179145	0.00048634985428299847	OG0000041, OG0000061, OG0000181, OG0000336, OG0000379, OG0000452, OG0000480, OG0000523, OG0000977, OG0001327, OG0001651, OG0001705, OG0002109, OG0003113, OG0003435
GO:0016887	MF	e	ATP hydrolysis activity	18/328	213/12517	1.260129172108941e-05	7	18	0.020426693879885934	0.019911976123199792	0.01991004091932127	0.00048634985428299847	OG0000039, OG0000056, OG0000074, OG0000091, OG0000163, OG0000194, OG0000305, OG0000494, OG0000541, OG0000583, OG0000733, OG0001174, OG0001337, OG0001389, OG0001655, OG0001955, OG0002071, OG0002536
GO:0004842	MF	e	ubiquitin-protein transferase activity	14/328	143/12517	2.3028412136120252e-05	4	14	0.037329056072650926	0.03638842769128345	0.03636186276293388	0.0008681175830849054	OG0000041, OG0000061, OG0000181, OG0000336, OG0000379, OG0000452, OG0000480, OG0000523, OG0000977, OG0001327, OG0001705, OG0002109, OG0003113, OG0003435
GO:0005488	MF	e	binding	230/328	7429/12517	4.951282552238897e-05	1	230	0.08026029017179252	0.07823786810236096	0.07813123867432979	0.0018240975039043755	OG0000022, OG0000023, OG0000028, OG0000033, OG0000036, OG0000037, OG0000039, OG0000041, OG0000042, OG0000044, OG0000046, OG0000050, OG0000051, OG0000053, OG0000056, OG0000059, OG0000060, OG0000061, OG0000063, OG0000065, OG0000066, OG0000070, OG0000071, OG0000072, OG0000074, OG0000075, OG0000077, OG0000081, OG0000082, OG0000084, OG0000089, OG0000090, OG0000091, OG0000093, OG0000094, OG0000099, OG0…
GO:0004386	MF	e	helicase activity	10/328	83/12517	5.93730383495078e-05	3	10	0.09624369516455215	0.09381851862048775	0.09363128147717381	0.0021387487814344924	OG0000028, OG0000051, OG0000093, OG0000117, OG0000215, OG0000234, OG0000332, OG0000937, OG0002761, OG0002778
GO:0015078	MF	e	proton transmembrane transporter activity	9/328	68/12517	6.597819572248767e-05	6	9	0.10695065526615251	0.10425568163613626	0.10398163645864056	0.002325014244916359	OG0000272, OG0000914, OG0000932, OG0000994, OG0001409, OG0001417, OG0001758, OG0002237, OG0003322
GO:0043169	MF	e	cation binding	53/328	1176/12517	7.516164583112708e-05	3	53	0.121837027892257	0.11876694312735232	0.11837959218402516	0.0025922771891969576	OG0000023, OG0000036, OG0000037, OG0000039, OG0000041, OG0000042, OG0000044, OG0000053, OG0000061, OG0000063, OG0000074, OG0000075, OG0000091, OG0000093, OG0000094, OG0000099, OG0000106, OG0000116, OG0000128, OG0000137, OG0000139, OG0000151, OG0000186, OG0000249, OG0000261, OG0000336, OG0000351, OG0000371, OG0000436, OG0000452, OG0000480, OG0000511, OG0000523, OG0000524, OG0000545, OG0000568, OG0…
GO:0140097	MF	e	catalytic activity, acting on DNA	14/328	161/12517	8.552040357595114e-05	3	14	0.13862857419661678	0.13513537117792646	0.1346091152285471	0.00288809529576285	OG0000039, OG0000117, OG0000202, OG0000234, OG0000494, OG0000497, OG0000640, OG0000648, OG0000786, OG0000937, OG0001175, OG0002082, OG0002337, OG0002761
GO:0016787	MF	e	hydrolase activity	74/328	1827/12517	9.30741324402253e-05	2	74	0.1508731686856052	0.14707142282371352	0.1464056103284744	0.0030790442588899025	OG0000033, OG0000037, OG0000039, OG0000042, OG0000056, OG0000074, OG0000075, OG0000077, OG0000082, OG0000091, OG0000093, OG0000094, OG0000124, OG0000137, OG0000144, OG0000163, OG0000173, OG0000191, OG0000194, OG0000276, OG0000284, OG0000294, OG0000305, OG0000318, OG0000333, OG0000352, OG0000412, OG0000494, OG0000503, OG0000508, OG0000541, OG0000568, OG0000571, OG0000583, OG0000621, OG0000710, OG0…
GO:0003677	MF	e	DNA binding	25/328	429/12517	0.0001704732050425767	4	25	0.2763370653740168	0.26937384385540364	0.26798387832693055	0.005526741307480337	OG0000037, OG0000039, OG0000089, OG0000093, OG0000117, OG0000119, OG0000138, OG0000202, OG0000318, OG0000443, OG0000480, OG0000497, OG0000629, OG0000640, OG0000648, OG0000786, OG0000937, OG0001175, OG0001413, OG0001439, OG0002169, OG0002337, OG0002398, OG0002761, OG0003187
GO:0016874	MF	e	ligase activity	12/328	139/12517	0.0002908764561882271	2	12	0.4715107354811161	0.45962947121743347	0.45696691267170475	0.009245308538845413	OG0000202, OG0000227, OG0000276, OG0000333, OG0000412, OG0000521, OG0000566, OG0000580, OG0000738, OG0001340, OG0002237, OG0003501
GO:0008186	MF	e	ATP-dependent activity, acting on RNA	6/328	36/12517	0.0003100864067672439	2	6	0.5026500653697024	0.4899841432402285	0.48683565862457295	0.00933041283642424	OG0000028, OG0000051, OG0000093, OG0000215, OG0000332, OG0002778
GO:0003724	MF	e	RNA helicase activity	6/328	36/12517	0.0003100864067672439	4	6	0.5026500653697024	0.4899841432402285	0.48683565862457295	0.00933041283642424	OG0000028, OG0000051, OG0000093, OG0000215, OG0000332, OG0002778
GO:0022804	MF	e	active transmembrane transporter activity	12/328	140/12517	0.00031082189584633496	3	12	0.503842293166909	0.4911463289356224	0.4873687326870532	0.00933041283642424	OG0000072, OG0000084, OG0000089, OG0000102, OG0000272, OG0000914, OG0000932, OG0000994, OG0001409, OG0001417, OG0001758, OG0003322
GO:0046872	MF	e	metal ion binding	50/328	1156/12517	0.00044543177228563457	4	50	0.7220449028750137	0.7038506059995682	0.6979915871715894	0.013128089143182068	OG0000023, OG0000036, OG0000037, OG0000039, OG0000041, OG0000042, OG0000044, OG0000053, OG0000061, OG0000063, OG0000074, OG0000091, OG0000093, OG0000094, OG0000099, OG0000106, OG0000116, OG0000128, OG0000137, OG0000139, OG0000151, OG0000186, OG0000249, OG0000261, OG0000336, OG0000351, OG0000436, OG0000452, OG0000480, OG0000511, OG0000523, OG0000524, OG0000545, OG0000631, OG0000709, OG0000744, OG0…
GO:0022853	MF	e	active ion transmembrane transporter activity	8/328	72/12517	0.0005679688089043667	4	8	0.9206774392339785	0.8974779420984831	0.8894391547442383	0.016440668557749616	OG0000272, OG0000914, OG0000932, OG0000994, OG0001409, OG0001417, OG0001758, OG0003322
GO:0008270	MF	e	zinc ion binding	20/328	330/12517	0.0005814395742338431	6	20	0.9425135498330597	0.9187638200496183	0.9099529336759644	0.016535325435667714	OG0000037, OG0000039, OG0000041, OG0000042, OG0000093, OG0000106, OG0000137, OG0000186, OG0000351, OG0000452, OG0000480, OG0000523, OG0000524, OG0000545, OG0000631, OG0000786, OG0000977, OG0001791, OG0002170, OG0003187
GO:0035615	MF	e	clathrin adaptor activity	2/328	2/12517	0.0006846297855747192	4	2	1.0	1.0	1.0	0.018496414706943663	OG0000223, OG0000271
GO:0043138	MF	e	3'-5' DNA helicase activity	2/328	2/12517	0.0006846297855747192	6	2	1.0	1.0	1.0	0.018496414706943663	OG0000234, OG0000937
GO:0140312	MF	e	cargo adaptor activity	2/328	2/12517	0.0006846297855747192	3	2	1.0	1.0	1.0	0.018496414706943663	OG0000223, OG0000271
GO:0000049	MF	e	tRNA binding	4/328	18/12517	0.0010589554364113783	5	4	1.0	1.0	1.0	0.028140438728243348	OG0000333, OG0000361, OG0000566, OG0000960
GO:0008094	MF	e	ATP-dependent activity, acting on DNA	8/328	86/12517	0.0018357854068265127	4	8	1.0	1.0	1.0	0.04799690555589963	OG0000039, OG0000117, OG0000234, OG0000494, OG0000640, OG0000786, OG0000937, OG0002761
GO:0003746	MF	e	translation elongation factor activity	3/328	10/12517	0.0018657562087488015	6	3	1.0	1.0	1.0	0.04800620340288583	OG0000082, OG0000621, OG0003330
GO:0046914	MF	e	transition metal ion binding	23/328	448/12517	0.002155166355496068	5	23	1.0	1.0	1.0	0.054586322847798845	OG0000037, OG0000039, OG0000041, OG0000042, OG0000093, OG0000106, OG0000137, OG0000186, OG0000261, OG0000351, OG0000452, OG0000480, OG0000523, OG0000524, OG0000545, OG0000631, OG0000786, OG0000977, OG0001007, OG0001791, OG0002170, OG0002783, OG0003187
GO:0051015	MF	e	actin filament binding	4/328	23/12517	0.0027638501235368873	5	4	1.0	1.0	1.0	0.06892617000389684	OG0000063, OG0000249, OG0000436, OG0000778
GO:0003729	MF	e	mRNA binding	4/328	25/12517	0.0037891472041859733	5	4	1.0	1.0	1.0	0.09306375178765852	OG0000139, OG0000656, OG0001963, OG0002094
GO:0003678	MF	e	DNA helicase activity	4/328	29/12517	0.006553641851303427	5	4	1.0	1.0	1.0	0.15855900658153516	OG0000117, OG0000234, OG0000937, OG0002761
GO:0140096	MF	e	catalytic activity, acting on a protein	55/328	1467/12517	0.006743212036936667	2	55	1.0	1.0	1.0	0.16074627517462262	OG0000036, OG0000041, OG0000042, OG0000044, OG0000046, OG0000060, OG0000061, OG0000065, OG0000070, OG0000075, OG0000081, OG0000084, OG0000091, OG0000092, OG0000106, OG0000110, OG0000118, OG0000124, OG0000137, OG0000152, OG0000173, OG0000180, OG0000181, OG0000248, OG0000336, OG0000350, OG0000352, OG0000379, OG0000452, OG0000480, OG0000487, OG0000503, OG0000523, OG0000568, OG0000644, OG0000710, OG0…
GO:0002161	MF	e	aminoacyl-tRNA editing activity	3/328	16/12517	0.0077488744232501764	5	3	1.0	1.0	1.0	0.18204239768244257	OG0000276, OG0000333, OG0000412
GO:0008017	MF	e	microtubule binding	9/328	134/12517	0.008695672344838552	5	9	1.0	1.0	1.0	0.20136692672833273	OG0000022, OG0000071, OG0000091, OG0000249, OG0000436, OG0000713, OG0001358, OG0001393, OG0002714
GO:0003674	MF	e	molecular_function	301/328	10910/12517	0.009434565487344912	0	301	1.0	1.0	1.0	0.21540043176036763	OG0000022, OG0000023, OG0000028, OG0000033, OG0000036, OG0000037, OG0000039, OG0000041, OG0000042, OG0000044, OG0000046, OG0000050, OG0000051, OG0000053, OG0000056, OG0000059, OG0000060, OG0000061, OG0000063, OG0000065, OG0000066, OG0000070, OG0000071, OG0000072, OG0000074, OG0000075, OG0000077, OG0000081, OG0000082, OG0000084, OG0000086, OG0000089, OG0000090, OG0000091, OG0000092, OG0000093, OG0…
GO:0047429	MF	e	nucleoside triphosphate diphosphatase activity	2/328	6/12517	0.009576652874008374	6	2	1.0	1.0	1.0	0.21560769873288296	OG0000972, OG0001345
GO:0008135	MF	e	translation factor activity, RNA binding	6/328	70/12517	0.009936592186292365	5	6	1.0	1.0	1.0	0.21766508018891786	OG0000082, OG0000206, OG0000284, OG0000621, OG0002533, OG0003330
GO:0090079	MF	e	translation regulator activity, nucleic acid binding	6/328	70/12517	0.009936592186292365	4	6	1.0	1.0	1.0	0.21766508018891786	OG0000082, OG0000206, OG0000284, OG0000621, OG0002533, OG0003330
GO:0045182	MF	e	translation regulator activity	6/328	73/12517	0.012090967165010881	1	6	1.0	1.0	1.0	0.25810878712461033	OG0000082, OG0000206, OG0000284, OG0000621, OG0002533, OG0003330
GO:0015631	MF	e	tubulin binding	10/328	166/12517	0.012101337335885493	4	10	1.0	1.0	1.0	0.25810878712461033	OG0000022, OG0000071, OG0000091, OG0000249, OG0000436, OG0000713, OG0000950, OG0001358, OG0001393, OG0002714
GO:0070006	MF	e	metalloaminopeptidase activity	2/328	7/12517	0.013176498458940568	6	2	1.0	1.0	1.0	0.2773909610641904	OG0000907, OG0001007
GO:0044877	MF	e	protein-containing complex binding	8/328	123/12517	0.015575184473872277	2	8	1.0	1.0	1.0	0.32368428246342257	OG0000037, OG0000039, OG0000063, OG0000152, OG0000249, OG0000436, OG0000778, OG0001584
GO:0030674	MF	e	protein-macromolecule adaptor activity	3/328	21/12517	0.016712160240802857	2	3	1.0	1.0	1.0	0.3429166044347017	OG0000223, OG0000271, OG0002505
GO:0070567	MF	e	cytidylyltransferase activity	2/328	9/12517	0.02181976124250362	5	2	1.0	1.0	1.0	0.3556706604484942	OG0000582, OG0001118
GO:0015035	MF	e	protein-disulfide reductase activity	3/328	24/12517	0.024011022221436317	5	3	1.0	1.0	1.0	0.3556706604484942	OG0000092, OG0000248, OG0000644
GO:0060090	MF	e	molecular adaptor activity	3/328	24/12517	0.024011022221436317	1	3	1.0	1.0	1.0	0.3556706604484942	OG0000223, OG0000271, OG0002505
GO:0016728	MF	e	oxidoreductase activity, acting on CH or CH2 groups, disulfide as acceptor	1/328	1/12517	0.02620436206802145	4	1	1.0	1.0	1.0	0.3556706604484942	OG0000714
GO:0042800	MF	e	histone methyltransferase activity (H3-K4 specific)	1/328	1/12517	0.02620436206802145	9	1	1.0	1.0	1.0	0.3556706604484942	OG0000106
GO:0004013	MF	e	adenosylhomocysteinase activity	1/328	1/12517	0.02620436206802145	5	1	1.0	1.0	1.0	0.3556706604484942	OG0000839
GO:0050313	MF	e	sulfur dioxygenase activity	1/328	1/12517	0.02620436206802145	5	1	1.0	1.0	1.0	0.3556706604484942	OG0000722
GO:0008379	MF	e	thioredoxin peroxidase activity	1/328	1/12517	0.02620436206802145	5	1	1.0	1.0	1.0	0.3556706604484942	OG0000437
GO:0016415	MF	e	octanoyltransferase activity	1/328	1/12517	0.02620436206802145	5	1	1.0	1.0	1.0	0.3556706604484942	OG0000044
GO:0004170	MF	e	dUTP diphosphatase activity	1/328	1/12517	0.02620436206802145	7	1	1.0	1.0	1.0	0.3556706604484942	OG0000972
GO:0008568	MF	e	microtubule severing ATPase activity	1/328	1/12517	0.02620436206802145	3	1	1.0	1.0	1.0	0.3556706604484942	OG0000091
GO:0003878	MF	e	ATP citrate synthase activity	1/328	1/12517	0.02620436206802145	5	1	1.0	1.0	1.0	0.3556706604484942	OG0001178
GO:0036374	MF	e	glutathione hydrolase activity	1/328	1/12517	0.02620436206802145	5	1	1.0	1.0	1.0	0.3556706604484942	OG0001309
GO:0004832	MF	e	valine-tRNA ligase activity	1/328	1/12517	0.02620436206802145	6	1	1.0	1.0	1.0	0.3556706604484942	OG0000412
GO:0004828	MF	e	serine-tRNA ligase activity	1/328	1/12517	0.02620436206802145	6	1	1.0	1.0	1.0	0.3556706604484942	OG0000227
GO:0052742	MF	e	phosphatidylinositol kinase activity	1/328	1/12517	0.02620436206802145	5	1	1.0	1.0	1.0	0.3556706604484942	OG0000066
GO:0004794	MF	e	L-threonine ammonia-lyase activity	1/328	1/12517	0.02620436206802145	5	1	1.0	1.0	1.0	0.3556706604484942	OG0002470
GO:0004622	MF	e	lysophospholipase activity	1/328	1/12517	0.02620436206802145	6	1	1.0	1.0	1.0	0.3556706604484942	OG0002141
GO:0061731	MF	e	ribonucleoside-diphosphate reductase activity	1/328	1/12517	0.02620436206802145	5	1	1.0	1.0	1.0	0.3556706604484942	OG0000714
GO:0035004	MF	e	phosphatidylinositol 3-kinase activity	1/328	1/12517	0.02620436206802145	5	1	1.0	1.0	1.0	0.3556706604484942	OG0000066
GO:0004748	MF	e	ribonucleoside-diphosphate reductase activity, thioredoxin disulfide as acceptor	1/328	1/12517	0.02620436206802145	6	1	1.0	1.0	1.0	0.3556706604484942	OG0000714
GO:0005185	MF	e	neurohypophyseal hormone activity	1/328	1/12517	0.02620436206802145	7	1	1.0	1.0	1.0	0.3556706604484942	OG0000255
GO:0140776	MF	e	protein-containing complex destabilizing activity	1/328	1/12517	0.02620436206802145	1	1	1.0	1.0	1.0	0.3556706604484942	OG0000091
GO:0005184	MF	e	neuropeptide hormone activity	1/328	1/12517	0.02620436206802145	6	1	1.0	1.0	1.0	0.3556706604484942	OG0000255
GO:0002039	MF	e	p53 binding	1/328	1/12517	0.02620436206802145	3	1	1.0	1.0	1.0	0.3556706604484942	OG0000106
GO:0031491	MF	e	nucleosome binding	1/328	1/12517	0.02620436206802145	3	1	1.0	1.0	1.0	0.3556706604484942	OG0000039
GO:0070330	MF	e	aromatase activity	1/328	1/12517	0.02620436206802145	5	1	1.0	1.0	1.0	0.3556706604484942	OG0000261
GO:0032051	MF	e	clathrin light chain binding	1/328	1/12517	0.02620436206802145	4	1	1.0	1.0	1.0	0.3556706604484942	OG0000255
GO:0005179	MF	e	hormone activity	1/328	1/12517	0.02620436206802145	5	1	1.0	1.0	1.0	0.3556706604484942	OG0000255
GO:0032574	MF	e	5'-3' RNA helicase activity	1/328	1/12517	0.02620436206802145	5	1	1.0	1.0	1.0	0.3556706604484942	OG0000093
GO:0003958	MF	e	NADPH-hemoprotein reductase activity	1/328	1/12517	0.02620436206802145	5	1	1.0	1.0	1.0	0.3556706604484942	OG0000261
GO:0004372	MF	e	glycine hydroxymethyltransferase activity	1/328	1/12517	0.02620436206802145	5	1	1.0	1.0	1.0	0.3556706604484942	OG0000435
GO:0004416	MF	e	hydroxyacylglutathione hydrolase activity	1/328	1/12517	0.02620436206802145	5	1	1.0	1.0	1.0	0.3556706604484942	OG0000722
GO:0016303	MF	e	1-phosphatidylinositol-3-kinase activity	1/328	1/12517	0.02620436206802145	6	1	1.0	1.0	1.0	0.3556706604484942	OG0000066
GO:0004105	MF	e	choline-phosphate cytidylyltransferase activity	1/328	1/12517	0.02620436206802145	6	1	1.0	1.0	1.0	0.3556706604484942	OG0000582
GO:0004822	MF	e	isoleucine-tRNA ligase activity	1/328	1/12517	0.02620436206802145	6	1	1.0	1.0	1.0	0.3556706604484942	OG0000333
GO:0033819	MF	e	lipoyl(octanoyl) transferase activity	1/328	1/12517	0.02620436206802145	6	1	1.0	1.0	1.0	0.3556706604484942	OG0000044
GO:0008353	MF	e	RNA polymerase II CTD heptapeptide repeat kinase activity	1/328	1/12517	0.02620436206802145	7	1	1.0	1.0	1.0	0.3556706604484942	OG0000065
GO:0009041	MF	e	uridylate kinase activity	1/328	1/12517	0.02620436206802145	7	1	1.0	1.0	1.0	0.3556706604484942	OG0000116
GO:0016802	MF	e	trialkylsulfonium hydrolase activity	1/328	1/12517	0.02620436206802145	4	1	1.0	1.0	1.0	0.3556706604484942	OG0000839
GO:0003697	MF	e	single-stranded DNA binding	3/328	25/12517	0.026768550632150702	5	3	1.0	1.0	1.0	0.3556706604484942	OG0000318, OG0000480, OG0000786
GO:0004722	MF	e	protein serine/threonine phosphatase activity	3/328	25/12517	0.026768550632150702	7	3	1.0	1.0	1.0	0.3556706604484942	OG0000075, OG0000173, OG0000568
GO:0015036	MF	e	disulfide oxidoreductase activity	3/328	25/12517	0.026768550632150702	4	3	1.0	1.0	1.0	0.3556706604484942	OG0000092, OG0000248, OG0000644
GO:0022890	MF	e	inorganic cation transmembrane transporter activity	10/328	177/12517	0.027029015873024555	5	10	1.0	1.0	1.0	0.35621166447294966	OG0000272, OG0000914, OG0000932, OG0000994, OG0001114, OG0001409, OG0001417, OG0001758, OG0002237, OG0003322
GO:0140359	MF	e	ABC-type transporter activity	4/328	44/12517	0.027611008032289823	6	4	1.0	1.0	1.0	0.36094712919630484	OG0000072, OG0000084, OG0000089, OG0000102
GO:0052689	MF	e	carboxylic ester hydrolase activity	4/328	45/12517	0.02969964366797085	4	4	1.0	1.0	1.0	0.38514497908624595	OG0000276, OG0000333, OG0000412, OG0002141
GO:0032561	MF	e	guanyl ribonucleotide binding	15/328	324/12517	0.031993093814576545	7	15	1.0	1.0	1.0	0.40786597615322295	OG0000033, OG0000037, OG0000077, OG0000082, OG0000144, OG0000284, OG0000621, OG0000719, OG0000804, OG0000960, OG0001138, OG0001186, OG0002624, OG0003330, OG0003889
GO:0005525	MF	e	GTP binding	15/328	324/12517	0.031993093814576545	8	15	1.0	1.0	1.0	0.40786597615322295	OG0000033, OG0000037, OG0000077, OG0000082, OG0000144, OG0000284, OG0000621, OG0000719, OG0000804, OG0000960, OG0001138, OG0001186, OG0002624, OG0003330, OG0003889
GO:0004177	MF	e	aminopeptidase activity	2/328	11/12517	0.032206566901673374	5	2	1.0	1.0	1.0	0.40786597615322295	OG0000907, OG0001007
GO:0051020	MF	e	GTPase binding	4/328	47/12517	0.03415051378913956	4	4	1.0	1.0	1.0	0.4258306373245787	OG0000071, OG0000091, OG0000444, OG0001393
GO:0031267	MF	e	small GTPase binding	4/328	47/12517	0.03415051378913956	5	4	1.0	1.0	1.0	0.4258306373245787	OG0000071, OG0000091, OG0000444, OG0001393
GO:0008324	MF	e	cation transmembrane transporter activity	10/328	191/12517	0.03505648246067936	4	10	1.0	1.0	1.0	0.4337905196088645	OG0000272, OG0000914, OG0000932, OG0000994, OG0001114, OG0001409, OG0001417, OG0001758, OG0002237, OG0003322
GO:0016779	MF	e	nucleotidyltransferase activity	7/328	118/12517	0.03551780233362067	4	7	1.0	1.0	1.0	0.4345049111850555	OG0000443, OG0000486, OG0000497, OG0000582, OG0001118, OG0002337, OG0003187
GO:0003924	MF	e	GTPase activity	15/328	332/12517	0.03565031041802121	7	15	1.0	1.0	1.0	0.4345049111850555	OG0000033, OG0000037, OG0000077, OG0000082, OG0000144, OG0000284, OG0000621, OG0000719, OG0000804, OG0000960, OG0001186, OG0001584, OG0002624, OG0003330, OG0003889
GO:0097573	MF	e	glutathione oxidoreductase activity	2/328	12/12517	0.03798990948651554	6	2	1.0	1.0	1.0	0.45956450207195293	OG0000248, OG0000644
GO:0008092	MF	e	cytoskeletal protein binding	12/328	248/12517	0.04055453323327459	3	12	1.0	1.0	1.0	0.4869548027491712	OG0000022, OG0000063, OG0000071, OG0000091, OG0000249, OG0000436, OG0000713, OG0000778, OG0000950, OG0001358, OG0001393, OG0002714
GO:0051082	MF	e	unfolded protein binding	4/328	53/12517	0.04970984063566104	3	4	1.0	1.0	1.0	0.5050888972312855	OG0000061, OG0000486, OG0001389, OG0001655

## Sheet: M.mack. gains
# GO	NS	enrichment	name	ratio_in_study	ratio_in_pop	p_uncorrected	depth	study_count	p_bonferroni	p_sidak	p_holm	p_fdr_bh	study_items
GO:0015074	BP	e	DNA integration	8/118	28/12517	1.303378100101243e-10	7	8	2.901319650825367e-07	2.8281991953138587e-07	2.901319650825367e-07	2.901319650825367e-07	OG0000537, OG0001550, OG0003946, OG0003955, OG0005201, OG0007256, OG0007267, OG0007314
GO:0006259	BP	e	DNA metabolic process	12/118	361/12517	0.0001507915458601438	6	12	0.3356619810846801	0.3272024661367753	0.3355111895388199	0.16783099054234002	OG0000537, OG0001004, OG0001550, OG0001909, OG0001912, OG0001929, OG0003946, OG0003955, OG0005201, OG0007256, OG0007267, OG0007314
GO:0006508	BP	e	proteolysis	13/118	435/12517	0.0002272236825037401	5	13	0.5057999172533255	0.49305250407645435	0.505345469888318	0.16859997241777513	OG0000137, OG0000326, OG0000584, OG0000703, OG0001556, OG0001931, OG0001933, OG0001936, OG0002413, OG0002420, OG0003936, OG0005231, OG0007208
GO:0016311	BP	e	dephosphorylation	5/118	80/12517	0.0009360230359896748	5	5	1.0	1.0	1.0	0.520896819528254	OG0000075, OG0000094, OG0000568, OG0005083, OG0007235
GO:0046856	BP	e	phosphatidylinositol dephosphorylation	2/118	11/12517	0.004584661725219956	8	2	1.0	1.0	1.0	1.0	OG0005083, OG0007235
GO:0046839	BP	e	phospholipid dephosphorylation	2/118	11/12517	0.004584661725219956	6	2	1.0	1.0	1.0	1.0	OG0005083, OG0007235
GO:0000723	BP	e	telomere maintenance	2/118	15/12517	0.008539808854568828	7	2	1.0	1.0	1.0	1.0	OG0001912, OG0001929
GO:0032200	BP	e	telomere organization	2/118	15/12517	0.008539808854568828	6	2	1.0	1.0	1.0	1.0	OG0001912, OG0001929
GO:0007276	BP	e	gamete generation	1/118	1/12517	0.009427179036510346	3	1	1.0	1.0	1.0	1.0	OG0000071
GO:0006434	BP	e	seryl-tRNA aminoacylation	1/118	1/12517	0.009427179036510346	11	1	1.0	1.0	1.0	1.0	OG0000227
GO:0035194	BP	e	regulatory ncRNA-mediated post-transcriptional gene silencing	1/118	1/12517	0.009427179036510346	8	1	1.0	1.0	1.0	1.0	OG0000093
GO:0048609	BP	e	multicellular organismal reproductive process	1/118	1/12517	0.009427179036510346	2	1	1.0	1.0	1.0	1.0	OG0000071
GO:0007292	BP	e	female gamete generation	1/118	1/12517	0.009427179036510346	4	1	1.0	1.0	1.0	1.0	OG0000071
GO:0016441	BP	e	post-transcriptional gene silencing	1/118	1/12517	0.009427179036510346	7	1	1.0	1.0	1.0	1.0	OG0000093
GO:0030029	BP	e	actin filament-based process	2/118	17/12517	0.010926138931257233	2	2	1.0	1.0	1.0	1.0	OG0000071, OG0000249
GO:0030036	BP	e	actin cytoskeleton organization	2/118	17/12517	0.010926138931257233	6	2	1.0	1.0	1.0	1.0	OG0000071, OG0000249
GO:0030258	BP	e	lipid modification	2/118	18/12517	0.012216778243735127	5	2	1.0	1.0	1.0	1.0	OG0005083, OG0007235
GO:0090304	BP	e	nucleic acid metabolic process	18/118	1063/12517	0.01245735447985918	5	18	1.0	1.0	1.0	1.0	OG0000093, OG0000227, OG0000537, OG0000566, OG0000587, OG0001004, OG0001550, OG0001909, OG0001912, OG0001929, OG0003946, OG0003955, OG0005201, OG0007223, OG0007256, OG0007267, OG0007277, OG0007314
GO:0006418	BP	e	tRNA aminoacylation for protein translation	3/118	53/12517	0.013588405148634216	10	3	1.0	1.0	1.0	1.0	OG0000227, OG0000566, OG0007277
GO:0043038	BP	e	amino acid activation	3/118	54/12517	0.014290640806091555	7	3	1.0	1.0	1.0	1.0	OG0000227, OG0000566, OG0007277
GO:0043039	BP	e	tRNA aminoacylation	3/118	54/12517	0.014290640806091555	9	3	1.0	1.0	1.0	1.0	OG0000227, OG0000566, OG0007277
GO:0010608	BP	e	post-transcriptional regulation of gene expression	2/118	22/12517	0.017998939307428817	6	2	1.0	1.0	1.0	1.0	OG0000093, OG0000552
GO:0090169	BP	e	regulation of spindle assembly	1/118	2/12517	0.01876623247800058	9	1	1.0	1.0	1.0	1.0	OG0000022
GO:0031047	BP	e	regulatory ncRNA-mediated gene silencing	1/118	2/12517	0.01876623247800058	7	1	1.0	1.0	1.0	1.0	OG0000093
GO:0002182	BP	e	cytoplasmic translational elongation	1/118	2/12517	0.01876623247800058	6	1	1.0	1.0	1.0	1.0	OG0001598
GO:1902115	BP	e	regulation of organelle assembly	1/118	2/12517	0.01876623247800058	6	1	1.0	1.0	1.0	1.0	OG0000022
GO:0006420	BP	e	arginyl-tRNA aminoacylation	1/118	2/12517	0.01876623247800058	11	1	1.0	1.0	1.0	1.0	OG0000566
GO:0006108	BP	e	malate metabolic process	1/118	2/12517	0.01876623247800058	7	1	1.0	1.0	1.0	1.0	OG0000237
GO:1901673	BP	e	regulation of mitotic spindle assembly	1/118	2/12517	0.01876623247800058	10	1	1.0	1.0	1.0	1.0	OG0000022
GO:0044087	BP	e	regulation of cellular component biogenesis	2/118	24/12517	0.021244221366337787	4	2	1.0	1.0	1.0	1.0	OG0000022, OG0000372
GO:0055085	BP	e	transmembrane transport	9/118	438/12517	0.022595491239781922	4	9	1.0	1.0	1.0	1.0	OG0000072, OG0000272, OG0000614, OG0000890, OG0000932, OG0005205, OG0005214, OG0007276, OG0011652
GO:0043170	BP	e	macromolecule metabolic process	36/118	2694/12517	0.023673541297760677	3	36	1.0	1.0	1.0	1.0	OG0000075, OG0000093, OG0000137, OG0000227, OG0000326, OG0000428, OG0000537, OG0000566, OG0000568, OG0000584, OG0000587, OG0000703, OG0001004, OG0001550, OG0001556, OG0001598, OG0001909, OG0001912, OG0001929, OG0001931, OG0001933, OG0001936, OG0002413, OG0002420, OG0003936, OG0003946, OG0003955, OG0005201, OG0005231, OG0007208, OG0007223, OG0007256, OG0007267, OG0007277, OG0007314, OG0011678
GO:0051493	BP	e	regulation of cytoskeleton organization	2/118	27/12517	0.026527668718041703	6	2	1.0	1.0	1.0	1.0	OG0000022, OG0000372
GO:0047496	BP	e	vesicle transport along microtubule	1/118	3/12517	0.028017977149802094	8	1	1.0	1.0	1.0	1.0	OG0000022
GO:0072384	BP	e	organelle transport along microtubule	1/118	3/12517	0.028017977149802094	7	1	1.0	1.0	1.0	1.0	OG0000022
GO:0022604	BP	e	regulation of cell morphogenesis	1/118	3/12517	0.028017977149802094	5	1	1.0	1.0	1.0	1.0	OG0000071
GO:0042908	BP	e	xenobiotic transport	1/118	3/12517	0.028017977149802094	4	1	1.0	1.0	1.0	1.0	OG0000072
GO:0097720	BP	e	calcineurin-mediated signaling	1/118	3/12517	0.028017977149802094	8	1	1.0	1.0	1.0	1.0	OG0000173
GO:0006308	BP	e	DNA catabolic process	1/118	3/12517	0.028017977149802094	7	1	1.0	1.0	1.0	1.0	OG0001909
GO:0072386	BP	e	plus-end-directed organelle transport along microtubule	1/118	3/12517	0.028017977149802094	8	1	1.0	1.0	1.0	1.0	OG0000022
GO:0051650	BP	e	establishment of vesicle localization	1/118	3/12517	0.028017977149802094	4	1	1.0	1.0	1.0	1.0	OG0000022
GO:0051648	BP	e	vesicle localization	1/118	3/12517	0.028017977149802094	3	1	1.0	1.0	1.0	1.0	OG0000022
GO:0099518	BP	e	vesicle cytoskeletal trafficking	1/118	3/12517	0.028017977149802094	6	1	1.0	1.0	1.0	1.0	OG0000022
GO:0072383	BP	e	plus-end-directed vesicle transport along microtubule	1/118	3/12517	0.028017977149802094	9	1	1.0	1.0	1.0	1.0	OG0000022
GO:0060236	BP	e	regulation of mitotic spindle organization	1/118	3/12517	0.028017977149802094	9	1	1.0	1.0	1.0	1.0	OG0000022
GO:0006435	BP	e	threonyl-tRNA aminoacylation	1/118	3/12517	0.028017977149802094	11	1	1.0	1.0	1.0	1.0	OG0007277
GO:0090224	BP	e	regulation of spindle organization	1/118	3/12517	0.028017977149802094	8	1	1.0	1.0	1.0	1.0	OG0000022
GO:0022603	BP	e	regulation of anatomical structure morphogenesis	1/118	4/12517	0.03718322237086038	4	1	1.0	1.0	1.0	1.0	OG0000071
GO:0070507	BP	e	regulation of microtubule cytoskeleton organization	1/118	4/12517	0.03718322237086038	7	1	1.0	1.0	1.0	1.0	OG0000022
GO:0031204	BP	e	post-translational protein targeting to membrane, translocation	1/118	4/12517	0.03718322237086038	9	1	1.0	1.0	1.0	1.0	OG0011652
GO:0007015	BP	e	actin filament organization	2/118	34/12517	0.04063490603027498	5	2	1.0	1.0	1.0	1.0	OG0000071, OG0000249
GO:0006139	BP	e	nucleobase-containing compound metabolic process	19/118	1261/12517	0.04346331917266789	4	19	1.0	1.0	1.0	1.0	OG0000093, OG0000227, OG0000537, OG0000566, OG0000587, OG0001004, OG0001550, OG0001909, OG0001912, OG0001929, OG0003861, OG0003946, OG0003955, OG0005201, OG0007223, OG0007256, OG0007267, OG0007277, OG0007314
GO:0006476	BP	e	protein deacetylation	1/118	5/12517	0.04626277002212215	7	1	1.0	1.0	1.0	1.0	OG0000587
GO:0034249	BP	e	negative regulation of amide metabolic process	1/118	5/12517	0.04626277002212215	6	1	1.0	1.0	1.0	1.0	OG0000552
GO:0017148	BP	e	negative regulation of translation	1/118	5/12517	0.04626277002212215	8	1	1.0	1.0	1.0	1.0	OG0000552
GO:0051656	BP	e	establishment of organelle localization	1/118	5/12517	0.04626277002212215	3	1	1.0	1.0	1.0	1.0	OG0000022
GO:0016575	BP	e	histone deacetylation	1/118	5/12517	0.04626277002212215	8	1	1.0	1.0	1.0	1.0	OG0000587
GO:0097435	BP	e	supramolecular fiber organization	2/118	38/12517	0.049703885395913715	4	2	1.0	1.0	1.0	1.0	OG0000071, OG0000249
GO:1901566	BP	p	organonitrogen compound biosynthetic process	0/118	451/12517	0.023055797304148917	4	0	1.0	1.0	1.0	1.0
GO:0006468	BP	p	protein phosphorylation	1/118	610/12517	0.03136146181644235	6	1	1.0	1.0	1.0	1.0	OG0000075
GO:0016310	BP	p	phosphorylation	1/118	627/12517	0.03152475885944256	5	1	1.0	1.0	1.0	1.0	OG0000075
GO:0044249	BP	p	cellular biosynthetic process	2/118	747/12517	0.04855496957784722	3	2	1.0	1.0	1.0	1.0	OG0003861, OG0007223
GO:0000786	CC	e	nucleosome	4/118	10/12517	1.508690647721854e-06	3	4	0.0007468018706223178	0.0007280099407384396	0.0007468018706223178	0.0007468018706223178	OG0000138, OG0000230, OG0000275, OG0000290
GO:0032993	CC	e	protein-DNA complex	4/118	13/12517	5.0254199466191586e-06	2	4	0.0024875828735764836	0.002424987311380541	0.0024825574536298644	0.0012437914367882418	OG0000138, OG0000230, OG0000275, OG0000290
GO:0033179	CC	e	proton-transporting V-type ATPase, V0 domain	2/118	7/12517	0.001794242169810194	4	2	0.8881498740560461	0.8658011751357708	0.8845613897164256	0.296049958018682	OG0000272, OG0000932
GO:0005884	CC	e	actin filament	1/118	1/12517	0.009427179036510346	6	1	1.0	1.0	1.0	0.8002534149376416	OG0000071
GO:0000220	CC	e	vacuolar proton-transporting V-type ATPase, V0 domain	1/118	1/12517	0.009427179036510346	5	1	1.0	1.0	1.0	0.8002534149376416	OG0000272
GO:0033177	CC	e	proton-transporting two-sector ATPase complex, proton-transporting domain	2/118	16/12517	0.009700041393183534	3	2	1.0	1.0	1.0	0.8002534149376416	OG0000272, OG0000932
GO:0005788	CC	e	endoplasmic reticulum lumen	1/118	3/12517	0.028017977149802094	5	1	1.0	1.0	1.0	1.0	OG0000248
GO:0030015	CC	e	CCR4-NOT core complex	1/118	3/12517	0.028017977149802094	3	1	1.0	1.0	1.0	1.0	OG0000552
GO:0030117	CC	e	membrane coat	2/118	34/12517	0.04063490603027498	3	2	1.0	1.0	1.0	1.0	OG0005211, OG0005256
GO:0046983	MF	e	protein dimerization activity	14/118	94/12517	1.8452767608013074e-13	3	14	2.980121968694111e-10	2.905028161762314e-10	2.980121968694111e-10	2.980121968694111e-10	OG0000111, OG0000138, OG0000230, OG0000275, OG0000279, OG0000290, OG0000454, OG0000478, OG0001057, OG0001264, OG0003925, OG0003943, OG0007283, OG0011633
GO:0070001	MF	e	aspartic-type peptidase activity	9/118	56/12517	2.2575558044090225e-09	4	9	3.6459526241205713e-06	3.554081061374378e-06	3.6436950683161625e-06	1.2153175413735238e-06	OG0000326, OG0000703, OG0001556, OG0001931, OG0001933, OG0002413, OG0002420, OG0003936, OG0005231
GO:0004190	MF	e	aspartic-type endopeptidase activity	9/118	56/12517	2.2575558044090225e-09	5	9	3.6459526241205713e-06	3.554081061374378e-06	3.6436950683161625e-06	1.2153175413735238e-06	OG0000326, OG0000703, OG0001556, OG0001931, OG0001933, OG0002413, OG0002420, OG0003936, OG0005231
GO:0003676	MF	e	nucleic acid binding	35/118	1426/12517	5.660613017924664e-08	3	35	9.141890023948333e-05	8.911530551530188e-05	9.124908184894558e-05	2.285472505987083e-05	OG0000093, OG0000131, OG0000138, OG0000139, OG0000230, OG0000275, OG0000290, OG0000454, OG0000537, OG0000566, OG0000659, OG0001004, OG0001263, OG0001268, OG0001549, OG0001550, OG0001909, OG0001932, OG0003038, OG0003932, OG0003938, OG0003946, OG0003955, OG0005201, OG0005210, OG0005223, OG0005234, OG0007256, OG0007267, OG0007283, OG0007304, OG0007314, OG0011775, OG0011823, OG0011878
GO:0046982	MF	e	protein heterodimerization activity	6/118	50/12517	6.998071821081866e-06	4	6	0.011301885991047214	0.011017098437553626	0.011273893703762887	0.0022603771982094424	OG0000111, OG0000138, OG0000230, OG0000275, OG0000290, OG0011633
GO:0004175	MF	e	endopeptidase activity	9/118	184/12517	5.9497533733363505e-05	4	9	0.09608851697938206	0.09366725616582738	0.09579102931071524	0.016014752829897012	OG0000326, OG0000703, OG0001556, OG0001931, OG0001933, OG0002413, OG0002420, OG0003936, OG0005231
GO:0003677	MF	e	DNA binding	13/118	429/12517	0.00019839067205708593	4	13	0.3204009353721938	0.3123273980356834	0.3190122006677942	0.04005011692152422	OG0000093, OG0000131, OG0000138, OG0000230, OG0000275, OG0000290, OG0000454, OG0001004, OG0001932, OG0005201, OG0005234, OG0007283, OG0011775
GO:0008270	MF	e	zinc ion binding	11/118	330/12517	0.0002806307053155981	6	11	0.4532185890846909	0.4417982815992423	0.45097354344216617	0.0503576210094101	OG0000018, OG0000020, OG0000093, OG0000137, OG0000198, OG0000422, OG0001558, OG0001927, OG0003038, OG0005221, OG0011878
GO:0042578	MF	e	phosphoric ester hydrolase activity	8/118	187/12517	0.0003854373699714192	4	8	0.622481352503842	0.6067959225131859	0.6190124161740992	0.062248135250384196	OG0000075, OG0000094, OG0000173, OG0000568, OG0002397, OG0005083, OG0007235, OG0011795
GO:0016791	MF	e	phosphatase activity	7/118	149/12517	0.0005151121785819339	5	7	0.8319061684098233	0.8109436031684707	0.826755046624004	0.07230483366347457	OG0000075, OG0000094, OG0000173, OG0000568, OG0005083, OG0007235, OG0011795
GO:0008233	MF	e	peptidase activity	12/118	415/12517	0.0005372495380567769	3	12	0.8676580039616948	0.8457945556475711	0.8617482590430702	0.07230483366347457	OG0000137, OG0000326, OG0000584, OG0000703, OG0001556, OG0001931, OG0001933, OG0002413, OG0002420, OG0003936, OG0005231, OG0007208
GO:0140657	MF	e	ATP-dependent activity	11/118	362/12517	0.0006126591415975004	1	11	0.9894445136799632	0.9645122605505492	0.9820926039807932	0.07611111643692024	OG0000022, OG0000072, OG0000074, OG0000093, OG0000249, OG0000272, OG0000428, OG0000614, OG0000932, OG0001912, OG0001929
GO:0004722	MF	e	protein serine/threonine phosphatase activity	3/118	25/12517	0.0016145763230867062	7	3	1.0	1.0	1.0	0.1862529115560736	OG0000075, OG0000173, OG0000568
GO:1901363	MF	e	heterocyclic compound binding	47/118	3340/12517	0.0022392844385862114	2	47	1.0	1.0	1.0	0.2153328365548317	OG0000022, OG0000033, OG0000072, OG0000074, OG0000075, OG0000077, OG0000093, OG0000097, OG0000131, OG0000138, OG0000139, OG0000227, OG0000230, OG0000249, OG0000275, OG0000290, OG0000454, OG0000537, OG0000566, OG0000614, OG0000659, OG0001004, OG0001263, OG0001268, OG0001549, OG0001550, OG0001909, OG0001932, OG0002404, OG0003038, OG0003932, OG0003938, OG0003946, OG0003955, OG0005201, OG0005210, OG0…
GO:0097159	MF	e	organic cyclic compound binding	47/118	3340/12517	0.0022392844385862114	2	47	1.0	1.0	1.0	0.2153328365548317	OG0000022, OG0000033, OG0000072, OG0000074, OG0000075, OG0000077, OG0000093, OG0000097, OG0000131, OG0000138, OG0000139, OG0000227, OG0000230, OG0000249, OG0000275, OG0000290, OG0000454, OG0000537, OG0000566, OG0000614, OG0000659, OG0001004, OG0001263, OG0001268, OG0001549, OG0001550, OG0001909, OG0001932, OG0002404, OG0003038, OG0003932, OG0003938, OG0003946, OG0003955, OG0005201, OG0005210, OG0…
GO:0046914	MF	e	transition metal ion binding	11/118	448/12517	0.003343123948002267	5	11	1.0	1.0	1.0	0.29995250977909227	OG0000018, OG0000020, OG0000093, OG0000137, OG0000198, OG0000422, OG0001558, OG0001927, OG0003038, OG0005221, OG0011878
GO:0042626	MF	e	ATPase-coupled transmembrane transporter activity	4/118	77/12517	0.00598446678237198	5	4	1.0	1.0	1.0	0.5086796765016183	OG0000072, OG0000272, OG0000614, OG0000932
GO:0032574	MF	e	5'-3' RNA helicase activity	1/118	1/12517	0.009427179036510346	5	1	1.0	1.0	1.0	0.6878631074421302	OG0000093
GO:0004828	MF	e	serine-tRNA ligase activity	1/118	1/12517	0.009427179036510346	6	1	1.0	1.0	1.0	0.6878631074421302	OG0000227
GO:0051020	MF	e	GTPase binding	3/118	47/12517	0.00979619286140495	4	3	1.0	1.0	1.0	0.6878631074421302	OG0000071, OG0000372, OG0003036
GO:0031267	MF	e	small GTPase binding	3/118	47/12517	0.00979619286140495	5	3	1.0	1.0	1.0	0.6878631074421302	OG0000071, OG0000372, OG0003036
GO:0015399	MF	e	primary active transmembrane transporter activity	4/118	94/12517	0.01194034473866295	4	4	1.0	1.0	1.0	0.7713462701176266	OG0000072, OG0000272, OG0000614, OG0000932
GO:0004812	MF	e	aminoacyl-tRNA ligase activity	3/118	54/12517	0.014290640806091555	5	3	1.0	1.0	1.0	0.8191206878911065	OG0000227, OG0000566, OG0007277
GO:0016875	MF	e	ligase activity, forming carbon-oxygen bonds	3/118	54/12517	0.014290640806091555	3	3	1.0	1.0	1.0	0.8191206878911065	OG0000227, OG0000566, OG0007277
GO:0046961	MF	e	proton-transporting ATPase activity, rotational mechanism	2/118	21/12517	0.01646299407955513	8	2	1.0	1.0	1.0	0.8191206878911065	OG0000272, OG0000932
GO:0042625	MF	e	ATPase-coupled ion transmembrane transporter activity	2/118	21/12517	0.01646299407955513	6	2	1.0	1.0	1.0	0.8191206878911065	OG0000272, OG0000932
GO:0044769	MF	e	ATPase activity, coupled to transmembrane movement of ions, rotational mechanism	2/118	21/12517	0.01646299407955513	7	2	1.0	1.0	1.0	0.8191206878911065	OG0000272, OG0000932
GO:0016788	MF	e	hydrolase activity, acting on ester bonds	9/118	418/12517	0.01725449495118544	3	9	1.0	1.0	1.0	0.8191206878911065	OG0000075, OG0000094, OG0000173, OG0000568, OG0001909, OG0002397, OG0005083, OG0007235, OG0011795
GO:0004814	MF	e	arginine-tRNA ligase activity	1/118	2/12517	0.01876623247800058	6	1	1.0	1.0	1.0	0.8191206878911065	OG0000566
GO:0140326	MF	e	ATPase-coupled intramembrane lipid transporter activity	1/118	2/12517	0.01876623247800058	4	1	1.0	1.0	1.0	0.8191206878911065	OG0000074
GO:0030060	MF	e	L-malate dehydrogenase activity	1/118	2/12517	0.01876623247800058	5	1	1.0	1.0	1.0	0.8191206878911065	OG0000237
GO:0052917	MF	e	dolichyl-P-Man:Man(7)GlcNAc(2)-PP-dolichol alpha-1,6-mannosyltransferase	1/118	2/12517	0.01876623247800058	7	1	1.0	1.0	1.0	0.8191206878911065	OG0000248
GO:0008559	MF	e	ABC-type xenobiotic transporter activity	1/118	2/12517	0.01876623247800058	7	1	1.0	1.0	1.0	0.8191206878911065	OG0000072
GO:0016787	MF	e	hydrolase activity	26/118	1827/12517	0.025835471961945196	2	26	1.0	1.0	1.0	1.0	OG0000033, OG0000074, OG0000075, OG0000077, OG0000093, OG0000094, OG0000097, OG0000137, OG0000173, OG0000326, OG0000568, OG0000584, OG0000703, OG0001556, OG0001909, OG0001931, OG0001933, OG0002397, OG0002413, OG0002420, OG0003936, OG0005083, OG0005231, OG0007208, OG0007235, OG0011795
GO:0033192	MF	e	calmodulin-dependent protein phosphatase activity	1/118	3/12517	0.028017977149802094	9	1	1.0	1.0	1.0	1.0	OG0000173
GO:0004829	MF	e	threonine-tRNA ligase activity	1/118	3/12517	0.028017977149802094	6	1	1.0	1.0	1.0	1.0	OG0007277
GO:0004723	MF	e	calcium-dependent protein serine/threonine phosphatase activity	1/118	3/12517	0.028017977149802094	8	1	1.0	1.0	1.0	1.0	OG0000173
GO:0016615	MF	e	malate dehydrogenase activity	1/118	3/12517	0.028017977149802094	4	1	1.0	1.0	1.0	1.0	OG0000237
GO:0003678	MF	e	DNA helicase activity	2/118	29/12517	0.03031341590954011	5	2	1.0	1.0	1.0	1.0	OG0001912, OG0001929
GO:0004721	MF	e	phosphoprotein phosphatase activity	3/118	73/12517	0.03152691361582754	6	3	1.0	1.0	1.0	1.0	OG0000075, OG0000173, OG0000568
GO:0000981	MF	e	DNA-binding transcription factor activity, RNA polymerase II-specific	2/118	31/12517	0.03429941749835609	3	2	1.0	1.0	1.0	1.0	OG0000175, OG0000454
GO:0019899	MF	e	enzyme binding	3/118	77/12517	0.036098461984424915	3	3	1.0	1.0	1.0	1.0	OG0000071, OG0000372, OG0003036
GO:0004362	MF	e	glutathione-disulfide reductase (NADP) activity	1/118	4/12517	0.03718322237086038	6	1	1.0	1.0	1.0	1.0	OG0000248
GO:0000987	MF	e	cis-regulatory region sequence-specific DNA binding	1/118	4/12517	0.03718322237086038	8	1	1.0	1.0	1.0	1.0	OG0000454
GO:0019829	MF	e	ATPase-coupled monoatomic cation transmembrane transporter activity	2/118	33/12517	0.03847696042081385	6	2	1.0	1.0	1.0	1.0	OG0000272, OG0000932
GO:0003674	MF	e	molecular_function	110/118	10879/12517	0.03932289840230084	0	110	1.0	1.0	1.0	1.0	OG0000018, OG0000020, OG0000022, OG0000033, OG0000070, OG0000071, OG0000072, OG0000074, OG0000075, OG0000077, OG0000086, OG0000093, OG0000094, OG0000097, OG0000111, OG0000131, OG0000137, OG0000138, OG0000139, OG0000173, OG0000175, OG0000198, OG0000227, OG0000230, OG0000237, OG0000248, OG0000249, OG0000272, OG0000275, OG0000279, OG0000290, OG0000326, OG0000372, OG0000405, OG0000422, OG0000428, OG0…
GO:0022804	MF	e	active transmembrane transporter activity	4/118	137/12517	0.04053425975916556	3	4	1.0	1.0	1.0	1.0	OG0000072, OG0000272, OG0000614, OG0000932
GO:0009678	MF	e	pyrophosphate hydrolysis-driven proton transmembrane transporter activity	2/118	34/12517	0.04063490603027498	6	2	1.0	1.0	1.0	1.0	OG0000272, OG0000932
GO:0016874	MF	e	ligase activity	4/118	139/12517	0.04238008302408488	2	4	1.0	1.0	1.0	1.0	OG0000227, OG0000428, OG0000566, OG0007277
GO:0004386	MF	e	helicase activity	3/118	83/12517	0.04355870267481363	3	3	1.0	1.0	1.0	1.0	OG0000093, OG0001912, OG0001929
GO:0015038	MF	e	glutathione disulfide oxidoreductase activity	1/118	5/12517	0.04626277002212215	5	1	1.0	1.0	1.0	1.0	OG0000248
GO:2001070	MF	e	starch binding	1/118	5/12517	0.04626277002212215	4	1	1.0	1.0	1.0	1.0	OG0000022
GO:0000009	MF	e	alpha-1,6-mannosyltransferase activity	1/118	5/12517	0.04626277002212215	6	1	1.0	1.0	1.0	1.0	OG0000248
GO:0016740	MF	p	transferase activity	4/118	1819/12517	0.00011221361636972474	2	4	0.18122499043710547	0.1766584409515271	0.1805517087388871	0.02588928434815792	OG0000070, OG0000075, OG0000086, OG0000248
GO:0016772	MF	p	transferase activity, transferring phosphorus-containing groups	1/118	945/12517	0.002266661437419281	3	1	1.0	1.0	1.0	0.2153328365548317	OG0000075
GO:0016301	MF	p	kinase activity	1/118	776/12517	0.010680434194781825	4	1	1.0	1.0	1.0	0.7187042176905271	OG0000075
GO:0016773	MF	p	phosphotransferase activity, alcohol group as acceptor	1/118	731/12517	0.015477582880898467	4	1	1.0	1.0	1.0	0.8191206878911065	OG0000075
GO:0004672	MF	p	protein kinase activity	1/118	632/12517	0.03171927912464992	5	1	1.0	1.0	1.0	1.0	OG0000075

## Sheet: M.mack. losses
# GO	NS	enrichment	name	ratio_in_study	ratio_in_pop	p_uncorrected	depth	study_count	p_bonferroni	p_sidak	p_holm	p_fdr_bh	study_items
GO:0006139	BP	e	nucleobase-containing compound metabolic process	63/216	1307/12517	1.2279701009440934e-14	4	63	2.815735441464806e-11	2.744770996398534e-11	2.815735441464806e-11	2.711058334273077e-11	OG0000028, OG0000039, OG0000051, OG0000089, OG0000093, OG0000116, OG0000117, OG0000119, OG0000152, OG0000161, OG0000180, OG0000186, OG0000199, OG0000202, OG0000209, OG0000233, OG0000234, OG0000254, OG0000265, OG0000276, OG0000294, OG0000318, OG0000366, OG0000369, OG0000443, OG0000498, OG0000516, OG0000521, OG0000553, OG0000629, OG0000631, OG0000638, OG0000738, OG0000786, OG0000811, OG0000819, OG0…
GO:0044237	BP	e	cellular metabolic process	105/216	3086/12517	2.3646387564527493e-14	2	105	5.4221166685461544e-11	5.2854640928809516e-11	5.4197520297897014e-11	2.711058334273077e-11	OG0000028, OG0000036, OG0000039, OG0000042, OG0000046, OG0000051, OG0000059, OG0000061, OG0000065, OG0000066, OG0000075, OG0000089, OG0000093, OG0000094, OG0000106, OG0000113, OG0000116, OG0000117, OG0000119, OG0000152, OG0000161, OG0000176, OG0000180, OG0000186, OG0000191, OG0000195, OG0000199, OG0000202, OG0000206, OG0000209, OG0000216, OG0000233, OG0000234, OG0000254, OG0000265, OG0000268, OG0…
GO:0008152	BP	e	metabolic process	123/216	4050/12517	1.022614466155297e-13	1	123	2.344854970894096e-10	2.2857580368143006e-10	2.3428097419617855e-10	6.558708598928093e-11	OG0000028, OG0000036, OG0000039, OG0000041, OG0000042, OG0000044, OG0000046, OG0000051, OG0000059, OG0000061, OG0000065, OG0000066, OG0000075, OG0000089, OG0000093, OG0000094, OG0000106, OG0000113, OG0000116, OG0000117, OG0000118, OG0000119, OG0000124, OG0000137, OG0000152, OG0000161, OG0000176, OG0000180, OG0000186, OG0000191, OG0000195, OG0000199, OG0000202, OG0000206, OG0000209, OG0000216, OG0…
GO:0090304	BP	e	nucleic acid metabolic process	55/216	1082/12517	1.1441270996821794e-13	5	55	2.623483439571237e-10	2.557364285162016e-10	2.620051058272191e-10	6.558708598928093e-11	OG0000028, OG0000039, OG0000051, OG0000089, OG0000093, OG0000117, OG0000119, OG0000152, OG0000161, OG0000180, OG0000186, OG0000199, OG0000202, OG0000209, OG0000233, OG0000234, OG0000254, OG0000276, OG0000294, OG0000318, OG0000369, OG0000443, OG0000498, OG0000516, OG0000521, OG0000553, OG0000631, OG0000638, OG0000738, OG0000786, OG0000811, OG0000819, OG0000945, OG0001122, OG0001132, OG0001199, OG0…
GO:0046483	BP	e	heterocycle metabolic process	63/216	1400/12517	2.9533738299047877e-13	3	63	6.772086191971678e-10	6.601410591033748e-10	6.760272696652059e-10	1.3544172383943358e-10	OG0000028, OG0000039, OG0000051, OG0000089, OG0000093, OG0000116, OG0000117, OG0000119, OG0000152, OG0000161, OG0000180, OG0000186, OG0000199, OG0000202, OG0000209, OG0000233, OG0000234, OG0000254, OG0000265, OG0000276, OG0000294, OG0000318, OG0000366, OG0000369, OG0000443, OG0000498, OG0000516, OG0000521, OG0000553, OG0000629, OG0000631, OG0000638, OG0000738, OG0000786, OG0000811, OG0000819, OG0…
GO:0006725	BP	e	cellular aromatic compound metabolic process	63/216	1409/12517	3.9515348870956185e-13	3	63	9.060869496110253e-10	8.83251012465067e-10	9.041111821674775e-10	1.5101449160183755e-10	OG0000028, OG0000039, OG0000051, OG0000089, OG0000093, OG0000116, OG0000117, OG0000119, OG0000152, OG0000161, OG0000180, OG0000186, OG0000199, OG0000202, OG0000209, OG0000233, OG0000234, OG0000254, OG0000265, OG0000276, OG0000294, OG0000318, OG0000366, OG0000369, OG0000443, OG0000498, OG0000516, OG0000521, OG0000553, OG0000629, OG0000631, OG0000638, OG0000738, OG0000786, OG0000811, OG0000819, OG0…
GO:0034641	BP	e	cellular nitrogen compound metabolic process	69/216	1653/12517	5.826003698538924e-13	3	69	1.3359026480749753e-09	1.302234147587626e-09	1.3324070458558519e-09	1.8352724467622824e-10	OG0000028, OG0000039, OG0000051, OG0000059, OG0000089, OG0000093, OG0000116, OG0000117, OG0000119, OG0000152, OG0000161, OG0000180, OG0000186, OG0000199, OG0000202, OG0000209, OG0000233, OG0000234, OG0000254, OG0000265, OG0000276, OG0000294, OG0000318, OG0000366, OG0000369, OG0000443, OG0000498, OG0000516, OG0000521, OG0000553, OG0000629, OG0000631, OG0000638, OG0000722, OG0000738, OG0000786, OG0…
GO:0009987	BP	e	cellular process	136/216	4848/12517	6.403043861359904e-13	1	136	1.468217957409826e-09	1.4312147393341528e-09	1.463735826706874e-09	1.8352724467622824e-10	OG0000022, OG0000028, OG0000033, OG0000036, OG0000039, OG0000042, OG0000044, OG0000046, OG0000050, OG0000051, OG0000053, OG0000059, OG0000061, OG0000065, OG0000066, OG0000071, OG0000075, OG0000089, OG0000091, OG0000093, OG0000094, OG0000097, OG0000106, OG0000113, OG0000116, OG0000117, OG0000118, OG0000119, OG0000123, OG0000128, OG0000144, OG0000152, OG0000159, OG0000161, OG0000163, OG0000173, OG0…
GO:0006807	BP	e	nitrogen compound metabolic process	104/216	3203/12517	7.255494371130854e-13	2	104	1.6636848593003048e-09	1.6217553260541037e-09	1.6578804638034e-09	1.8485387325558945e-10	OG0000028, OG0000036, OG0000039, OG0000041, OG0000042, OG0000044, OG0000046, OG0000051, OG0000059, OG0000061, OG0000065, OG0000075, OG0000089, OG0000093, OG0000106, OG0000113, OG0000116, OG0000117, OG0000118, OG0000119, OG0000124, OG0000137, OG0000152, OG0000161, OG0000180, OG0000186, OG0000191, OG0000195, OG0000199, OG0000202, OG0000209, OG0000216, OG0000233, OG0000234, OG0000251, OG0000254, OG0…
GO:1901360	BP	e	organic cyclic compound metabolic process	63/216	1436/12517	9.309609277500292e-13	3	63	2.134693407330817e-09	2.080893135186267e-09	2.126314758981067e-09	2.0018872560090072e-10	OG0000028, OG0000039, OG0000051, OG0000089, OG0000093, OG0000116, OG0000117, OG0000119, OG0000152, OG0000161, OG0000180, OG0000186, OG0000199, OG0000202, OG0000209, OG0000233, OG0000234, OG0000254, OG0000265, OG0000276, OG0000294, OG0000318, OG0000366, OG0000369, OG0000443, OG0000498, OG0000516, OG0000521, OG0000553, OG0000629, OG0000631, OG0000638, OG0000738, OG0000786, OG0000811, OG0000819, OG0…
GO:0008150	BP	e	biological_process	160/216	6299/12517	9.603471354600559e-13	0	160	2.2020759816099083e-09	2.1465774792550777e-09	2.1924725102553074e-09	2.0018872560090072e-10	OG0000022, OG0000028, OG0000033, OG0000036, OG0000039, OG0000041, OG0000042, OG0000044, OG0000046, OG0000050, OG0000051, OG0000053, OG0000059, OG0000061, OG0000065, OG0000066, OG0000071, OG0000073, OG0000074, OG0000075, OG0000089, OG0000091, OG0000093, OG0000094, OG0000097, OG0000106, OG0000113, OG0000116, OG0000117, OG0000118, OG0000119, OG0000123, OG0000124, OG0000128, OG0000137, OG0000144, OG0…
GO:0043170	BP	e	macromolecule metabolic process	93/216	2721/12517	1.4463274103936024e-12	3	93	3.3164287520325303e-09	3.2328454286406906e-09	3.3005191505182008e-09	2.7636906266937754e-10	OG0000028, OG0000036, OG0000039, OG0000041, OG0000042, OG0000044, OG0000046, OG0000051, OG0000059, OG0000061, OG0000065, OG0000075, OG0000089, OG0000093, OG0000106, OG0000113, OG0000117, OG0000118, OG0000119, OG0000124, OG0000137, OG0000152, OG0000161, OG0000180, OG0000186, OG0000191, OG0000195, OG0000199, OG0000202, OG0000209, OG0000233, OG0000234, OG0000251, OG0000254, OG0000265, OG0000268, OG0…
GO:0044238	BP	e	primary metabolic process	109/216	3566/12517	8.286704453561976e-12	2	109	1.900141331201761e-08	1.85225243044407e-08	1.8901972858574867e-08	1.4616471778475086e-09	OG0000028, OG0000036, OG0000039, OG0000041, OG0000042, OG0000044, OG0000046, OG0000051, OG0000059, OG0000061, OG0000065, OG0000066, OG0000075, OG0000089, OG0000093, OG0000106, OG0000113, OG0000116, OG0000117, OG0000118, OG0000119, OG0000124, OG0000137, OG0000152, OG0000161, OG0000180, OG0000186, OG0000195, OG0000199, OG0000202, OG0000209, OG0000216, OG0000233, OG0000234, OG0000251, OG0000254, OG0…
GO:0071704	BP	e	organic substance metabolic process	113/216	3775/12517	1.1009492107264194e-11	2	113	2.5244765401956795e-08	2.4608526378504322e-08	2.510164200456236e-08	1.8031975287111998e-09	OG0000028, OG0000036, OG0000039, OG0000041, OG0000042, OG0000044, OG0000046, OG0000051, OG0000059, OG0000061, OG0000065, OG0000066, OG0000075, OG0000089, OG0000093, OG0000106, OG0000113, OG0000116, OG0000117, OG0000118, OG0000119, OG0000124, OG0000137, OG0000152, OG0000161, OG0000180, OG0000186, OG0000191, OG0000195, OG0000199, OG0000202, OG0000209, OG0000216, OG0000233, OG0000234, OG0000251, OG0…
GO:0016070	BP	e	RNA metabolic process	38/216	729/12517	7.312870599512255e-10	6	38	1.67684122846816e-06	1.6345801177508176e-06	1.666603209628843e-06	1.1178941523121066e-07	OG0000028, OG0000039, OG0000051, OG0000089, OG0000093, OG0000161, OG0000180, OG0000199, OG0000233, OG0000276, OG0000294, OG0000369, OG0000443, OG0000516, OG0000521, OG0000553, OG0000631, OG0000738, OG0000811, OG0001122, OG0001132, OG0001199, OG0001280, OG0001331, OG0001333, OG0001418, OG0001480, OG0001671, OG0001673, OG0001692, OG0001752, OG0001791, OG0001810, OG0002206, OG0002657, OG0002812, OG0…
GO:0044260	BP	e	cellular macromolecule metabolic process	36/216	804/12517	1.1174369716163208e-07	4	36	0.00025622829759162235	0.00024977062451584297	0.00025455214213419787	1.6014268599476397e-05	OG0000039, OG0000042, OG0000059, OG0000093, OG0000106, OG0000113, OG0000117, OG0000119, OG0000152, OG0000180, OG0000186, OG0000191, OG0000202, OG0000209, OG0000233, OG0000234, OG0000254, OG0000268, OG0000294, OG0000318, OG0000498, OG0000621, OG0000638, OG0000786, OG0000819, OG0000945, OG0001192, OG0001288, OG0001335, OG0001443, OG0001589, OG0001791, OG0002063, OG0002182, OG0003593, OG0005664
GO:0016071	BP	e	mRNA metabolic process	15/216	169/12517	2.2355862210638011e-07	7	15	0.0005126199204899296	0.0004997004580817142	0.0005090429825362275	3.015411296999586e-05	OG0000051, OG0000089, OG0000093, OG0000199, OG0000631, OG0001122, OG0001132, OG0001199, OG0001331, OG0001333, OG0001480, OG0001671, OG0001692, OG0002657, OG0002812
GO:0006397	BP	e	mRNA processing	13/216	139/12517	8.055381598449108e-07	8	13	0.0018470990005243805	0.0018005469155435241	0.001833404851807017	0.00010261661114024336	OG0000051, OG0000089, OG0000199, OG0000631, OG0001122, OG0001132, OG0001199, OG0001331, OG0001333, OG0001480, OG0001692, OG0002657, OG0002812
GO:0006396	BP	e	RNA processing	22/216	419/12517	3.4124389253263963e-06	7	22	0.007824722455773427	0.0076275174631826835	0.007763298555117552	0.00041182749767228557	OG0000028, OG0000051, OG0000089, OG0000180, OG0000199, OG0000294, OG0000516, OG0000631, OG0000811, OG0001122, OG0001132, OG0001199, OG0001280, OG0001331, OG0001333, OG0001480, OG0001692, OG0001752, OG0002206, OG0002657, OG0002812, OG0003295
GO:0006259	BP	e	DNA metabolic process	19/216	367/12517	1.9926526375994325e-05	6	19	0.04569152498015499	0.04453997016193612	0.045312920979011094	0.0022845762490077493	OG0000039, OG0000117, OG0000119, OG0000152, OG0000186, OG0000202, OG0000209, OG0000234, OG0000254, OG0000318, OG0000498, OG0000638, OG0000786, OG0000819, OG0000945, OG0001335, OG0001791, OG0002063, OG0003593
GO:0006281	BP	e	DNA repair	14/216	224/12517	3.3998180770884775e-05	7	14	0.07795782850763879	0.07599307217536838	0.07727786489222109	0.0037122775479827993	OG0000039, OG0000119, OG0000152, OG0000186, OG0000202, OG0000234, OG0000254, OG0000318, OG0000498, OG0000786, OG0000819, OG0001335, OG0001791, OG0002063
GO:0000398	BP	e	mRNA splicing, via spliceosome	8/216	77/12517	5.2294651156177065e-05	11	8	0.11991163510111401	0.11688952495659238	0.11881344742683429	0.004996318129213083	OG0000051, OG0000631, OG0001122, OG0001331, OG0001333, OG0001480, OG0001692, OG0002657
GO:0000377	BP	e	RNA splicing, via transesterification reactions with bulged adenosine as nucleophile	8/216	77/12517	5.2294651156177065e-05	10	8	0.11991163510111401	0.11688952495659238	0.11881344742683429	0.004996318129213083	OG0000051, OG0000631, OG0001122, OG0001331, OG0001333, OG0001480, OG0001692, OG0002657
GO:0000375	BP	e	RNA splicing, via transesterification reactions	8/216	77/12517	5.2294651156177065e-05	9	8	0.11991163510111401	0.11688952495659238	0.11881344742683429	0.004996318129213083	OG0000051, OG0000631, OG0001122, OG0001331, OG0001333, OG0001480, OG0001692, OG0002657
GO:0051716	BP	e	cellular response to stimulus	15/216	268/12517	6.375439602683687e-05	2	15	0.14618883008953693	0.14250446079495765	0.14465872458489284	0.005622647311136036	OG0000039, OG0000119, OG0000152, OG0000186, OG0000202, OG0000234, OG0000254, OG0000318, OG0000498, OG0000638, OG0000786, OG0000819, OG0001335, OG0001791, OG0002063
GO:0033554	BP	e	cellular response to stress	15/216	268/12517	6.375439602683687e-05	3	15	0.14618883008953693	0.14250446079495765	0.14465872458489284	0.005622647311136036	OG0000039, OG0000119, OG0000152, OG0000186, OG0000202, OG0000234, OG0000254, OG0000318, OG0000498, OG0000638, OG0000786, OG0000819, OG0001335, OG0001791, OG0002063
GO:0006974	BP	e	cellular response to DNA damage stimulus	14/216	245/12517	8.991062462309776e-05	4	14	0.20616506226076317	0.20096912338811912	0.20382738602056263	0.007635743046694932	OG0000039, OG0000119, OG0000152, OG0000186, OG0000202, OG0000234, OG0000254, OG0000318, OG0000498, OG0000786, OG0000819, OG0001335, OG0001791, OG0002063
GO:0044249	BP	e	cellular biosynthetic process	29/216	790/12517	0.00010324883148486574	3	29	0.23674957059479715	0.23078281617265659	0.23396185214470577	0.008455341806957041	OG0000039, OG0000059, OG0000061, OG0000066, OG0000116, OG0000161, OG0000202, OG0000216, OG0000233, OG0000254, OG0000265, OG0000366, OG0000443, OG0000553, OG0000582, OG0000621, OG0000742, OG0000971, OG0001178, OG0001318, OG0001344, OG0001418, OG0001589, OG0001673, OG0001791, OG0001810, OG0001988, OG0002213, OG0005664
GO:0006950	BP	e	response to stress	15/216	290/12517	0.00015376045361206086	2	15	0.35257272013245555	0.34368689689023724	0.34826742743131783	0.012157209540783469	OG0000039, OG0000119, OG0000152, OG0000186, OG0000202, OG0000234, OG0000254, OG0000318, OG0000498, OG0000638, OG0000786, OG0000819, OG0001335, OG0001791, OG0002063
GO:0008380	BP	e	RNA splicing	8/216	90/12517	0.00015905638300196427	8	8	0.36471628622350405	0.35552441099355764	0.3601036511164471	0.012157209540783469	OG0000051, OG0000631, OG0001122, OG0001331, OG0001333, OG0001480, OG0001692, OG0002657
GO:0050789	BP	e	regulation of biological process	31/216	902/12517	0.00025480235995000133	2	31	0.584261811365353	0.5695367720003665	0.576617740566853	0.01884715520533397	OG0000022, OG0000033, OG0000036, OG0000041, OG0000044, OG0000053, OG0000061, OG0000066, OG0000071, OG0000073, OG0000089, OG0000093, OG0000144, OG0000173, OG0000186, OG0000193, OG0000216, OG0000337, OG0000340, OG0000713, OG0000750, OG0000778, OG0000945, OG0001335, OG0001344, OG0001404, OG0001418, OG0001616, OG0001828, OG0002398, OG0002446
GO:0050896	BP	e	response to stimulus	15/216	310/12517	0.0003162689754383825	1	15	0.725204760680211	0.7069275629565793	0.7154004224416212	0.022662648771256594	OG0000039, OG0000119, OG0000152, OG0000186, OG0000202, OG0000234, OG0000254, OG0000318, OG0000498, OG0000638, OG0000786, OG0000819, OG0001335, OG0001791, OG0002063
GO:0034654	BP	e	nucleobase-containing compound biosynthetic process	14/216	280/12517	0.0003601149026603289	5	14	0.8257434718001342	0.8049324160523295	0.8142197949150036	0.025022529448488914	OG0000039, OG0000116, OG0000161, OG0000202, OG0000254, OG0000265, OG0000366, OG0000443, OG0000553, OG0001178, OG0001344, OG0001418, OG0001791, OG0001810
GO:0065007	BP	e	biological regulation	31/216	958/12517	0.0006573129122544763	1	31	1.0	1.0	1.0	0.04432995611175042	OG0000022, OG0000033, OG0000036, OG0000041, OG0000044, OG0000053, OG0000061, OG0000066, OG0000071, OG0000073, OG0000089, OG0000093, OG0000144, OG0000173, OG0000186, OG0000193, OG0000216, OG0000337, OG0000340, OG0000713, OG0000750, OG0000778, OG0000945, OG0001335, OG0001344, OG0001404, OG0001418, OG0001616, OG0001828, OG0002398, OG0002446
GO:0050794	BP	e	regulation of cellular process	28/216	845/12517	0.0008487655524707395	3	28	1.0	1.0	1.0	0.05464985307007046	OG0000022, OG0000033, OG0000036, OG0000044, OG0000053, OG0000061, OG0000066, OG0000073, OG0000089, OG0000144, OG0000173, OG0000186, OG0000193, OG0000216, OG0000337, OG0000340, OG0000713, OG0000750, OG0000778, OG0000945, OG0001335, OG0001344, OG0001404, OG0001418, OG0001616, OG0001828, OG0002398, OG0002446
GO:1901576	BP	e	organic substance biosynthetic process	28/216	846/12517	0.0008580003098659122	3	28	1.0	1.0	1.0	0.05464985307007046	OG0000039, OG0000059, OG0000066, OG0000116, OG0000161, OG0000202, OG0000216, OG0000233, OG0000254, OG0000265, OG0000366, OG0000443, OG0000553, OG0000582, OG0000621, OG0000742, OG0000971, OG0001178, OG0001318, OG0001344, OG0001418, OG0001589, OG0001673, OG0001791, OG0001810, OG0001988, OG0002213, OG0005664
GO:0006220	BP	e	pyrimidine nucleotide metabolic process	3/216	12/12517	0.0009937492408105028	8	3	1.0	1.0	1.0	0.061585594842661705	OG0000116, OG0000265, OG0003566
GO:0019438	BP	e	aromatic compound biosynthetic process	15/216	350/12517	0.0011086526705673806	4	15	1.0	1.0	1.0	0.06689843614765799	OG0000039, OG0000116, OG0000161, OG0000202, OG0000254, OG0000265, OG0000366, OG0000443, OG0000553, OG0001178, OG0001344, OG0001418, OG0001673, OG0001791, OG0001810
GO:0009058	BP	e	biosynthetic process	29/216	904/12517	0.0012292755372768005	2	29	1.0	1.0	1.0	0.0696363603244318	OG0000039, OG0000059, OG0000061, OG0000066, OG0000116, OG0000161, OG0000202, OG0000216, OG0000233, OG0000254, OG0000265, OG0000366, OG0000443, OG0000553, OG0000582, OG0000621, OG0000742, OG0000971, OG0001178, OG0001318, OG0001344, OG0001418, OG0001589, OG0001673, OG0001791, OG0001810, OG0001988, OG0002213, OG0005664
GO:0044271	BP	e	cellular nitrogen compound biosynthetic process	21/216	564/12517	0.0012495013847898208	4	21	1.0	1.0	1.0	0.0696363603244318	OG0000039, OG0000059, OG0000116, OG0000161, OG0000202, OG0000233, OG0000254, OG0000265, OG0000366, OG0000443, OG0000553, OG0001178, OG0001318, OG0001344, OG0001418, OG0001589, OG0001673, OG0001791, OG0001810, OG0002213, OG0005664
GO:0071840	BP	e	cellular component organization or biogenesis	19/216	502/12517	0.0012498879236146378	2	19	1.0	1.0	1.0	0.0696363603244318	OG0000039, OG0000050, OG0000071, OG0000091, OG0000106, OG0000117, OG0000163, OG0000194, OG0000621, OG0000778, OG0000945, OG0000950, OG0001418, OG0001669, OG0001752, OG0002063, OG0002514, OG0004617, OG0005965
GO:0045292	BP	e	mRNA cis splicing, via spliceosome	3/216	13/12517	0.0012755024568801288	12	3	1.0	1.0	1.0	0.0696363603244318	OG0001122, OG0001333, OG0001480
GO:0018130	BP	e	heterocycle biosynthetic process	15/216	357/12517	0.0013502446479040089	4	15	1.0	1.0	1.0	0.07200258087543936	OG0000039, OG0000116, OG0000161, OG0000202, OG0000254, OG0000265, OG0000366, OG0000443, OG0000553, OG0001178, OG0001344, OG0001418, OG0001673, OG0001791, OG0001810
GO:0006399	BP	e	tRNA metabolic process	9/216	157/12517	0.0016035370008228894	8	9	1.0	1.0	1.0	0.08304029979880806	OG0000233, OG0000276, OG0000294, OG0000516, OG0000521, OG0000738, OG0001280, OG0001673, OG0003295
GO:0030490	BP	e	maturation of SSU-rRNA	2/216	4/12517	0.00173830544716214	10	2	1.0	1.0	1.0	0.08304029979880806	OG0000028, OG0002206
GO:0006596	BP	e	polyamine biosynthetic process	2/216	4/12517	0.00173830544716214	8	2	1.0	1.0	1.0	0.08304029979880806	OG0001318, OG0002213
GO:0051241	BP	e	negative regulation of multicellular organismal process	2/216	4/12517	0.00173830544716214	4	2	1.0	1.0	1.0	0.08304029979880806	OG0000041, OG0000337
GO:0006595	BP	e	polyamine metabolic process	2/216	4/12517	0.00173830544716214	7	2	1.0	1.0	1.0	0.08304029979880806	OG0001318, OG0002213
GO:0016043	BP	e	cellular component organization	18/216	478/12517	0.0017983991127231455	3	18	1.0	1.0	1.0	0.08415773807090149	OG0000039, OG0000050, OG0000071, OG0000091, OG0000106, OG0000117, OG0000163, OG0000194, OG0000621, OG0000778, OG0000945, OG0000950, OG0001418, OG0001669, OG0001752, OG0002063, OG0002514, OG0005965
GO:0097659	BP	e	nucleic acid-templated transcription	6/216	77/12517	0.0021082967111380998	8	6	1.0	1.0	1.0	0.09431460781060934	OG0000039, OG0000161, OG0000443, OG0001418, OG0001791, OG0001810
GO:0006351	BP	e	DNA-templated transcription	6/216	77/12517	0.0021082967111380998	9	6	1.0	1.0	1.0	0.09431460781060934	OG0000039, OG0000161, OG0000443, OG0001418, OG0001791, OG0001810
GO:0006418	BP	e	tRNA aminoacylation for protein translation	5/216	53/12517	0.002138839775905663	10	5	1.0	1.0	1.0	0.09431460781060934	OG0000233, OG0000276, OG0000521, OG0000738, OG0001673
GO:0043039	BP	e	tRNA aminoacylation	5/216	54/12517	0.0023245534130015024	9	5	1.0	1.0	1.0	0.09870742548171194	OG0000233, OG0000276, OG0000521, OG0000738, OG0001673
GO:0043038	BP	e	amino acid activation	5/216	54/12517	0.0023245534130015024	7	5	1.0	1.0	1.0	0.09870742548171194	OG0000233, OG0000276, OG0000521, OG0000738, OG0001673
GO:0015748	BP	e	organophosphate ester transport	3/216	16/12517	0.0024038894665816507	5	3	1.0	1.0	1.0	0.10022033721584954	OG0000074, OG0000128, OG0001470
GO:0034660	BP	e	ncRNA metabolic process	12/216	269/12517	0.002475956745066072	7	12	1.0	1.0	1.0	0.10138158600779469	OG0000028, OG0000180, OG0000233, OG0000276, OG0000294, OG0000516, OG0000521, OG0000738, OG0001280, OG0001673, OG0002206, OG0003295
GO:1901564	BP	e	organonitrogen compound metabolic process	54/216	2137/12517	0.003327757009149275	3	54	1.0	1.0	1.0	0.13271890234036535	OG0000036, OG0000041, OG0000042, OG0000044, OG0000046, OG0000059, OG0000061, OG0000065, OG0000075, OG0000106, OG0000113, OG0000116, OG0000118, OG0000124, OG0000137, OG0000180, OG0000191, OG0000195, OG0000216, OG0000233, OG0000251, OG0000265, OG0000268, OG0000276, OG0000315, OG0000316, OG0000350, OG0000395, OG0000410, OG0000487, OG0000521, OG0000582, OG0000629, OG0000722, OG0000738, OG0000907, OG0…
GO:0048519	BP	e	negative regulation of biological process	7/216	113/12517	0.003407634341677808	3	7	1.0	1.0	1.0	0.13271890234036535	OG0000036, OG0000041, OG0000089, OG0000093, OG0000337, OG0000778, OG0000945
GO:0090501	BP	e	RNA phosphodiester bond hydrolysis	3/216	18/12517	0.003414921604047778	7	3	1.0	1.0	1.0	0.13271890234036535	OG0000516, OG0001199, OG0001671
GO:1901362	BP	e	organic cyclic compound biosynthetic process	15/216	378/12517	0.003608979857717262	4	15	1.0	1.0	1.0	0.1379231802290947	OG0000039, OG0000116, OG0000161, OG0000202, OG0000254, OG0000265, OG0000366, OG0000443, OG0000553, OG0001178, OG0001344, OG0001418, OG0001673, OG0001791, OG0001810
GO:0044281	BP	e	small molecule metabolic process	19/216	554/12517	0.003983356749045021	2	19	1.0	1.0	1.0	0.14973503320590545	OG0000116, OG0000216, OG0000233, OG0000265, OG0000276, OG0000366, OG0000521, OG0000629, OG0000722, OG0000738, OG0000831, OG0001178, OG0001318, OG0001344, OG0001673, OG0001988, OG0002656, OG0003566, OG0006152
GO:0006862	BP	e	nucleotide transport	2/216	6/12517	0.0042475870572607965	6	2	1.0	1.0	1.0	0.1545986844809366	OG0000128, OG0001470
GO:0006801	BP	e	superoxide metabolic process	2/216	6/12517	0.0042475870572607965	4	2	1.0	1.0	1.0	0.1545986844809366	OG0000745, OG0001161
GO:0019752	BP	e	carboxylic acid metabolic process	12/216	290/12517	0.004538741837326862	5	12	1.0	1.0	1.0	0.15498392133472766	OG0000216, OG0000233, OG0000276, OG0000521, OG0000629, OG0000722, OG0000738, OG0000831, OG0001178, OG0001318, OG0001673, OG0006152
GO:0018193	BP	e	peptidyl-amino acid modification	6/216	90/12517	0.004604044755460209	6	6	1.0	1.0	1.0	0.15498392133472766	OG0000044, OG0000061, OG0000106, OG0000118, OG0000180, OG0000350
GO:0072527	BP	e	pyrimidine-containing compound metabolic process	3/216	20/12517	0.004651342661023881	4	3	1.0	1.0	1.0	0.15498392133472766	OG0000116, OG0000265, OG0003566
GO:0008213	BP	e	protein alkylation	3/216	20/12517	0.004651342661023881	6	3	1.0	1.0	1.0	0.15498392133472766	OG0000106, OG0000180, OG0001192
GO:0006479	BP	e	protein methylation	3/216	20/12517	0.004651342661023881	7	3	1.0	1.0	1.0	0.15498392133472766	OG0000106, OG0000180, OG0001192
GO:0043436	BP	e	oxoacid metabolic process	12/216	291/12517	0.004663711544743222	4	12	1.0	1.0	1.0	0.15498392133472766	OG0000216, OG0000233, OG0000276, OG0000521, OG0000629, OG0000722, OG0000738, OG0000831, OG0001178, OG0001318, OG0001673, OG0006152
GO:0035556	BP	e	intracellular signal transduction	9/216	185/12517	0.0048208284402348495	5	9	1.0	1.0	1.0	0.15791656590655015	OG0000036, OG0000044, OG0000053, OG0000066, OG0000144, OG0000173, OG0000713, OG0001344, OG0001404
GO:0006082	BP	e	organic acid metabolic process	12/216	295/12517	0.005191440131309888	3	12	1.0	1.0	1.0	0.16766158057878272	OG0000216, OG0000233, OG0000276, OG0000521, OG0000629, OG0000722, OG0000738, OG0000831, OG0001178, OG0001318, OG0001673, OG0006152
GO:0060255	BP	e	regulation of macromolecule metabolic process	14/216	363/12517	0.005847288444413826	4	14	1.0	1.0	1.0	0.17738191303029013	OG0000061, OG0000073, OG0000089, OG0000093, OG0000186, OG0000193, OG0000216, OG0000337, OG0000340, OG0000750, OG0001335, OG0001418, OG0002398, OG0002446
GO:0051239	BP	e	regulation of multicellular organismal process	2/216	7/12517	0.005879208630746642	3	2	1.0	1.0	1.0	0.17738191303029013	OG0000041, OG0000337
GO:0050793	BP	e	regulation of developmental process	2/216	7/12517	0.005879208630746642	3	2	1.0	1.0	1.0	0.17738191303029013	OG0000041, OG0000071
GO:0019932	BP	e	second-messenger-mediated signaling	2/216	7/12517	0.005879208630746642	6	2	1.0	1.0	1.0	0.17738191303029013	OG0000044, OG0000173
GO:0019722	BP	e	calcium-mediated signaling	2/216	7/12517	0.005879208630746642	7	2	1.0	1.0	1.0	0.17738191303029013	OG0000044, OG0000173
GO:0090305	BP	e	nucleic acid phosphodiester bond hydrolysis	3/216	22/12517	0.006126268455069106	6	3	1.0	1.0	1.0	0.1800965841983777	OG0000516, OG0001199, OG0001671
GO:0010608	BP	e	post-transcriptional regulation of gene expression	3/216	22/12517	0.006126268455069106	6	3	1.0	1.0	1.0	0.1800965841983777	OG0000061, OG0000089, OG0000093
GO:0019222	BP	e	regulation of metabolic process	14/216	370/12517	0.006417758515351725	3	14	1.0	1.0	1.0	0.18627747184432283	OG0000061, OG0000073, OG0000089, OG0000093, OG0000186, OG0000193, OG0000216, OG0000337, OG0000340, OG0000750, OG0001335, OG0001418, OG0002398, OG0002446
GO:0006325	BP	e	chromatin organization	4/216	44/12517	0.006823980184732113	4	4	1.0	1.0	1.0	0.1955923320448842	OG0000039, OG0000050, OG0000106, OG0001418
GO:0009059	BP	e	macromolecule biosynthetic process	14/216	381/12517	0.007582706603816596	4	14	1.0	1.0	1.0	0.21465612645125254	OG0000039, OG0000059, OG0000161, OG0000202, OG0000233, OG0000254, OG0000443, OG0000553, OG0000621, OG0001418, OG0001589, OG0001791, OG0001810, OG0005664
GO:0072593	BP	e	reactive oxygen species metabolic process	2/216	8/12517	0.0077502042619900305	3	2	1.0	1.0	1.0	0.21672217527735535	OG0000745, OG0001161
GO:0006289	BP	e	nucleotide-excision repair	3/216	25/12517	0.008809304124891794	8	3	1.0	1.0	1.0	0.2433702934744203	OG0000318, OG0000819, OG0001791
GO:0044265	BP	e	cellular macromolecule catabolic process	8/216	170/12517	0.009330246043255623	5	8	1.0	1.0	1.0	0.25169710796688405	OG0000042, OG0000093, OG0000113, OG0000191, OG0000268, OG0001288, OG0001443, OG0002182
GO:0009117	BP	e	nucleotide metabolic process	8/216	170/12517	0.009330246043255623	7	8	1.0	1.0	1.0	0.25169710796688405	OG0000116, OG0000265, OG0000366, OG0000629, OG0001178, OG0001344, OG0003566, OG0006152
GO:0080134	BP	e	regulation of response to stress	2/216	9/12517	0.009851903955907041	4	2	1.0	1.0	1.0	0.2538248963021893	OG0000337, OG0001335
GO:0071897	BP	e	DNA biosynthetic process	2/216	9/12517	0.009851903955907041	7	2	1.0	1.0	1.0	0.2538248963021893	OG0000202, OG0000254
GO:0009309	BP	e	amine biosynthetic process	2/216	9/12517	0.009851903955907041	5	2	1.0	1.0	1.0	0.2538248963021893	OG0001318, OG0002213
GO:0042401	BP	e	cellular biogenic amine biosynthetic process	2/216	9/12517	0.009851903955907041	7	2	1.0	1.0	1.0	0.2538248963021893	OG0001318, OG0002213
GO:0006753	BP	e	nucleoside phosphate metabolic process	8/216	173/12517	0.01030554687337681	6	8	1.0	1.0	1.0	0.26256243311836697	OG0000116, OG0000265, OG0000366, OG0000629, OG0001178, OG0001344, OG0003566, OG0006152
GO:0048523	BP	e	negative regulation of cellular process	5/216	79/12517	0.011725785049531479	4	5	1.0	1.0	1.0	0.26917840716662156	OG0000036, OG0000089, OG0000337, OG0000778, OG0000945
GO:0006511	BP	e	ubiquitin-dependent protein catabolic process	6/216	110/12517	0.011944509306680276	8	6	1.0	1.0	1.0	0.26917840716662156	OG0000042, OG0000113, OG0000268, OG0001288, OG0001443, OG0002182
GO:0019941	BP	e	modification-dependent protein catabolic process	6/216	110/12517	0.011944509306680276	7	6	1.0	1.0	1.0	0.26917840716662156	OG0000042, OG0000113, OG0000268, OG0001288, OG0001443, OG0002182
GO:0043632	BP	e	modification-dependent macromolecule catabolic process	6/216	110/12517	0.011944509306680276	6	6	1.0	1.0	1.0	0.26917840716662156	OG0000042, OG0000113, OG0000268, OG0001288, OG0001443, OG0002182
GO:0031929	BP	e	TOR signaling	2/216	10/12517	0.012175863264772947	6	2	1.0	1.0	1.0	0.26917840716662156	OG0000713, OG0001404
GO:0006448	BP	e	regulation of translational elongation	2/216	10/12517	0.012175863264772947	8	2	1.0	1.0	1.0	0.26917840716662156	OG0000061, OG0000089
GO:0051052	BP	e	regulation of DNA metabolic process	2/216	10/12517	0.012175863264772947	6	2	1.0	1.0	1.0	0.26917840716662156	OG0000750, OG0001335
GO:0006379	BP	e	mRNA cleavage	2/216	10/12517	0.012175863264772947	8	2	1.0	1.0	1.0	0.26917840716662156	OG0001199, OG0001671
GO:0006457	BP	e	protein folding	6/216	111/12517	0.012450802054452067	2	6	1.0	1.0	1.0	0.26917840716662156	OG0000061, OG0000097, OG0000118, OG0000350, OG0000447, OG0000486
GO:0031323	BP	e	regulation of cellular metabolic process	12/216	321/12517	0.013365880834653612	4	12	1.0	1.0	1.0	0.26917840716662156	OG0000061, OG0000073, OG0000089, OG0000186, OG0000193, OG0000216, OG0000340, OG0000750, OG0001335, OG0001418, OG0002398, OG0002446
GO:0051171	BP	e	regulation of nitrogen compound metabolic process	12/216	323/12517	0.013709577205104977	4	12	1.0	1.0	1.0	0.26917840716662156	OG0000061, OG0000073, OG0000089, OG0000186, OG0000193, OG0000216, OG0000340, OG0000750, OG0001335, OG0001418, OG0002398, OG0002446
GO:0080090	BP	e	regulation of primary metabolic process	12/216	323/12517	0.013709577205104977	4	12	1.0	1.0	1.0	0.26917840716662156	OG0000061, OG0000073, OG0000089, OG0000186, OG0000193, OG0000216, OG0000340, OG0000750, OG0001335, OG0001418, OG0002398, OG0002446
GO:0010468	BP	e	regulation of gene expression	12/216	324/12517	0.01388933433094625	5	12	1.0	1.0	1.0	0.26917840716662156	OG0000061, OG0000073, OG0000089, OG0000093, OG0000186, OG0000193, OG0000216, OG0000337, OG0000340, OG0001418, OG0002398, OG0002446
GO:0006221	BP	e	pyrimidine nucleotide biosynthetic process	2/216	11/12517	0.014713858146645747	9	2	1.0	1.0	1.0	0.26917840716662156	OG0000116, OG0000265
GO:0032508	BP	e	DNA duplex unwinding	2/216	11/12517	0.014713858146645747	8	2	1.0	1.0	1.0	0.26917840716662156	OG0000117, OG0000945
GO:0032392	BP	e	DNA geometric change	2/216	11/12517	0.014713858146645747	7	2	1.0	1.0	1.0	0.26917840716662156	OG0000117, OG0000945
GO:0006996	BP	e	organelle organization	9/216	224/12517	0.015779716510744005	4	9	1.0	1.0	1.0	0.26917840716662156	OG0000071, OG0000091, OG0000117, OG0000163, OG0000194, OG0000945, OG0000950, OG0002063, OG0005965
GO:0032774	BP	e	RNA biosynthetic process	7/216	151/12517	0.015783534703205843	7	7	1.0	1.0	1.0	0.26917840716662156	OG0000039, OG0000161, OG0000443, OG0000553, OG0001418, OG0001791, OG0001810
GO:0006413	BP	e	translational initiation	3/216	31/12517	0.01596432506158191	3	3	1.0	1.0	1.0	0.26917840716662156	OG0000176, OG0000206, OG0000284
GO:0009057	BP	e	macromolecule catabolic process	8/216	189/12517	0.01682914179484487	4	8	1.0	1.0	1.0	0.26917840716662156	OG0000042, OG0000093, OG0000113, OG0000191, OG0000268, OG0001288, OG0001443, OG0002182
GO:1905463	BP	e	negative regulation of DNA duplex unwinding	1/216	1/12517	0.017256531117964838	8	1	1.0	1.0	1.0	0.26917840716662156	OG0000945
GO:0008215	BP	e	spermine metabolic process	1/216	1/12517	0.017256531117964838	8	1	1.0	1.0	1.0	0.26917840716662156	OG0002213
GO:0007276	BP	e	gamete generation	1/216	1/12517	0.017256531117964838	3	1	1.0	1.0	1.0	0.26917840716662156	OG0000071
GO:0008295	BP	e	spermidine biosynthetic process	1/216	1/12517	0.017256531117964838	9	1	1.0	1.0	1.0	0.26917840716662156	OG0002213
GO:1905775	BP	e	negative regulation of DNA helicase activity	1/216	1/12517	0.017256531117964838	9	1	1.0	1.0	1.0	0.26917840716662156	OG0000945
GO:0002943	BP	e	tRNA dihydrouridine synthesis	1/216	1/12517	0.017256531117964838	11	1	1.0	1.0	1.0	0.26917840716662156	OG0003295
GO:2001022	BP	e	positive regulation of response to DNA damage stimulus	1/216	1/12517	0.017256531117964838	7	1	1.0	1.0	1.0	0.26917840716662156	OG0001335
GO:0006597	BP	e	spermine biosynthetic process	1/216	1/12517	0.017256531117964838	9	1	1.0	1.0	1.0	0.26917840716662156	OG0002213
GO:0006089	BP	e	lactate metabolic process	1/216	1/12517	0.017256531117964838	7	1	1.0	1.0	1.0	0.26917840716662156	OG0000722
GO:0051054	BP	e	positive regulation of DNA metabolic process	1/216	1/12517	0.017256531117964838	7	1	1.0	1.0	1.0	0.26917840716662156	OG0001335
GO:0019243	BP	e	methylglyoxal catabolic process to D-lactate via S-lactoyl-glutathione	1/216	1/12517	0.017256531117964838	9	1	1.0	1.0	1.0	0.26917840716662156	OG0000722
GO:1905774	BP	e	regulation of DNA helicase activity	1/216	1/12517	0.017256531117964838	8	1	1.0	1.0	1.0	0.26917840716662156	OG0000945
GO:0006425	BP	e	glutaminyl-tRNA aminoacylation	1/216	1/12517	0.017256531117964838	11	1	1.0	1.0	1.0	0.26917840716662156	OG0000233
GO:0098787	BP	e	mRNA cleavage involved in mRNA processing	1/216	1/12517	0.017256531117964838	9	1	1.0	1.0	1.0	0.26917840716662156	OG0001671
GO:2000779	BP	e	regulation of double-strand break repair	1/216	1/12517	0.017256531117964838	8	1	1.0	1.0	1.0	0.26917840716662156	OG0001335
GO:0006657	BP	e	CDP-choline pathway	1/216	1/12517	0.017256531117964838	9	1	1.0	1.0	1.0	0.26917840716662156	OG0000582
GO:0098789	BP	e	pre-mRNA cleavage required for polyadenylation	1/216	1/12517	0.017256531117964838	10	1	1.0	1.0	1.0	0.26917840716662156	OG0001671
GO:0016441	BP	e	post-transcriptional gene silencing	1/216	1/12517	0.017256531117964838	7	1	1.0	1.0	1.0	0.26917840716662156	OG0000093
GO:0031668	BP	e	cellular response to extracellular stimulus	1/216	1/12517	0.017256531117964838	4	1	1.0	1.0	1.0	0.26917840716662156	OG0000638
GO:0045739	BP	e	positive regulation of DNA repair	1/216	1/12517	0.017256531117964838	8	1	1.0	1.0	1.0	0.26917840716662156	OG0001335
GO:1905462	BP	e	regulation of DNA duplex unwinding	1/216	1/12517	0.017256531117964838	7	1	1.0	1.0	1.0	0.26917840716662156	OG0000945
GO:2000781	BP	e	positive regulation of double-strand break repair	1/216	1/12517	0.017256531117964838	9	1	1.0	1.0	1.0	0.26917840716662156	OG0001335
GO:0071496	BP	e	cellular response to external stimulus	1/216	1/12517	0.017256531117964838	3	1	1.0	1.0	1.0	0.26917840716662156	OG0000638
GO:0035194	BP	e	post-transcriptional gene silencing by RNA	1/216	1/12517	0.017256531117964838	8	1	1.0	1.0	1.0	0.26917840716662156	OG0000093
GO:0051097	BP	e	negative regulation of helicase activity	1/216	1/12517	0.017256531117964838	5	1	1.0	1.0	1.0	0.26917840716662156	OG0000945
GO:2001020	BP	e	regulation of response to DNA damage stimulus	1/216	1/12517	0.017256531117964838	6	1	1.0	1.0	1.0	0.26917840716662156	OG0001335
GO:0048609	BP	e	multicellular organismal reproductive process	1/216	1/12517	0.017256531117964838	2	1	1.0	1.0	1.0	0.26917840716662156	OG0000071
GO:0008216	BP	e	spermidine metabolic process	1/216	1/12517	0.017256531117964838	8	1	1.0	1.0	1.0	0.26917840716662156	OG0002213
GO:0042182	BP	e	ketone catabolic process	1/216	1/12517	0.017256531117964838	4	1	1.0	1.0	1.0	0.26917840716662156	OG0000722
GO:0051596	BP	e	methylglyoxal catabolic process	1/216	1/12517	0.017256531117964838	5	1	1.0	1.0	1.0	0.26917840716662156	OG0000722
GO:0042262	BP	e	DNA protection	1/216	1/12517	0.017256531117964838	7	1	1.0	1.0	1.0	0.26917840716662156	OG0000638
GO:0007292	BP	e	female gamete generation	1/216	1/12517	0.017256531117964838	4	1	1.0	1.0	1.0	0.26917840716662156	OG0000071
GO:0061727	BP	e	methylglyoxal catabolic process to lactate	1/216	1/12517	0.017256531117964838	8	1	1.0	1.0	1.0	0.26917840716662156	OG0000722
GO:0051013	BP	e	microtubule severing	1/216	1/12517	0.017256531117964838	7	1	1.0	1.0	1.0	0.26917840716662156	OG0000091
GO:0051095	BP	e	regulation of helicase activity	1/216	1/12517	0.017256531117964838	4	1	1.0	1.0	1.0	0.26917840716662156	OG0000945
GO:0018343	BP	e	protein farnesylation	1/216	1/12517	0.017256531117964838	7	1	1.0	1.0	1.0	0.26917840716662156	OG0000316
GO:0006282	BP	e	regulation of DNA repair	1/216	1/12517	0.017256531117964838	7	1	1.0	1.0	1.0	0.26917840716662156	OG0001335
GO:0006270	BP	e	DNA replication initiation	2/216	12/12517	0.0174578799279925	7	2	1.0	1.0	1.0	0.2704791802357217	OG0000117, OG0000945
GO:0051603	BP	e	proteolysis involved in protein catabolic process	6/216	123/12517	0.01974782539101246	6	6	1.0	1.0	1.0	0.30390445383618503	OG0000042, OG0000113, OG0000268, OG0001288, OG0001443, OG0002182
GO:0006414	BP	e	translational elongation	2/216	13/12517	0.020400130377058196	6	2	1.0	1.0	1.0	0.31184999303062966	OG0000059, OG0000621
GO:0051604	BP	e	protein maturation	4/216	61/12517	0.020930430970532456	5	4	1.0	1.0	1.0	0.31783760407570144	OG0000044, OG0000059, OG0000410, OG0001970
GO:0006338	BP	e	chromatin remodeling	3/216	35/12517	0.022108859402256938	5	3	1.0	1.0	1.0	0.33352378032483654	OG0000039, OG0000050, OG0000106
GO:0043414	BP	e	macromolecule methylation	4/216	63/12517	0.023268149754563164	5	4	1.0	1.0	1.0	0.34871808749812633	OG0000106, OG0000180, OG0000294, OG0001192
GO:0046939	BP	e	nucleotide phosphorylation	3/216	36/12517	0.023819147525831186	6	3	1.0	1.0	1.0	0.35236971146278007	OG0000265, OG0000629, OG0006152
GO:0006165	BP	e	nucleoside diphosphate phosphorylation	3/216	36/12517	0.023819147525831186	8	3	1.0	1.0	1.0	0.35236971146278007	OG0000265, OG0000629, OG0006152
GO:1901575	BP	e	organic substance catabolic process	11/216	317/12517	0.025515554417743454	3	11	1.0	1.0	1.0	0.36323486604132704	OG0000042, OG0000093, OG0000113, OG0000191, OG0000268, OG0000629, OG0000722, OG0001288, OG0001443, OG0002182, OG0006152
GO:0009132	BP	e	nucleoside diphosphate metabolic process	3/216	37/12517	0.025599136235799357	7	3	1.0	1.0	1.0	0.36323486604132704	OG0000265, OG0000629, OG0006152
GO:0048584	BP	e	positive regulation of response to stimulus	2/216	15/12517	0.026849147727946655	4	2	1.0	1.0	1.0	0.36323486604132704	OG0001335, OG0001616
GO:0019219	BP	e	regulation of nucleobase-containing compound metabolic process	10/216	275/12517	0.02901609155726876	5	10	1.0	1.0	1.0	0.36323486604132704	OG0000073, OG0000186, OG0000193, OG0000216, OG0000340, OG0000750, OG0001335, OG0001418, OG0002398, OG0002446
GO:0055086	BP	e	nucleobase-containing small molecule metabolic process	8/216	210/12517	0.02934100877580825	5	8	1.0	1.0	1.0	0.36323486604132704	OG0000116, OG0000265, OG0000366, OG0000629, OG0001178, OG0001344, OG0003566, OG0006152
GO:0016570	BP	e	histone modification	3/216	39/12517	0.029367740688093374	6	3	1.0	1.0	1.0	0.36323486604132704	OG0000042, OG0000106, OG0000315
GO:0010629	BP	e	negative regulation of gene expression	3/216	39/12517	0.029367740688093374	6	3	1.0	1.0	1.0	0.36323486604132704	OG0000089, OG0000093, OG0000337
GO:0010556	BP	e	regulation of macromolecule biosynthetic process	10/216	278/12517	0.030053331853139256	5	10	1.0	1.0	1.0	0.36323486604132704	OG0000061, OG0000073, OG0000089, OG0000186, OG0000193, OG0000216, OG0000340, OG0001418, OG0002398, OG0002446
GO:0009889	BP	e	regulation of biosynthetic process	10/216	278/12517	0.030053331853139256	4	10	1.0	1.0	1.0	0.36323486604132704	OG0000061, OG0000073, OG0000089, OG0000186, OG0000193, OG0000216, OG0000340, OG0001418, OG0002398, OG0002446
GO:0031326	BP	e	regulation of cellular biosynthetic process	10/216	278/12517	0.030053331853139256	5	10	1.0	1.0	1.0	0.36323486604132704	OG0000061, OG0000073, OG0000089, OG0000186, OG0000193, OG0000216, OG0000340, OG0001418, OG0002398, OG0002446
GO:0019538	BP	e	protein metabolic process	39/216	1633/12517	0.032076349535244825	4	39	1.0	1.0	1.0	0.36323486604132704	OG0000036, OG0000041, OG0000042, OG0000044, OG0000046, OG0000059, OG0000061, OG0000065, OG0000075, OG0000106, OG0000113, OG0000118, OG0000124, OG0000137, OG0000180, OG0000195, OG0000233, OG0000251, OG0000265, OG0000268, OG0000315, OG0000316, OG0000350, OG0000395, OG0000410, OG0000487, OG0000907, OG0001006, OG0001122, OG0001151, OG0001192, OG0001288, OG0001443, OG0001589, OG0001970, OG0002182, OG0…
GO:0006576	BP	e	cellular biogenic amine metabolic process	2/216	17/12517	0.03400255245738846	6	2	1.0	1.0	1.0	0.36323486604132704	OG0001318, OG0002213
GO:0044106	BP	e	cellular amine metabolic process	2/216	17/12517	0.03400255245738846	5	2	1.0	1.0	1.0	0.36323486604132704	OG0001318, OG0002213
GO:0006228	BP	e	UTP biosynthetic process	1/216	2/12517	0.03421662933490041	11	1	1.0	1.0	1.0	0.36323486604132704	OG0000265
GO:0032480	BP	e	negative regulation of type I interferon production	1/216	2/12517	0.03421662933490041	8	1	1.0	1.0	1.0	0.36323486604132704	OG0000337
GO:1902115	BP	e	regulation of organelle assembly	1/216	2/12517	0.03421662933490041	6	1	1.0	1.0	1.0	0.36323486604132704	OG0000022
GO:0006646	BP	e	phosphatidylethanolamine biosynthetic process	1/216	2/12517	0.03421662933490041	8	1	1.0	1.0	1.0	0.36323486604132704	OG0000582
GO:0032479	BP	e	regulation of type I interferon production	1/216	2/12517	0.03421662933490041	7	1	1.0	1.0	1.0	0.36323486604132704	OG0000337
GO:0001817	BP	e	regulation of cytokine production	1/216	2/12517	0.03421662933490041	6	1	1.0	1.0	1.0	0.36323486604132704	OG0000337
GO:0002831	BP	e	regulation of response to biotic stimulus	1/216	2/12517	0.03421662933490041	4	1	1.0	1.0	1.0	0.36323486604132704	OG0000337
GO:0031348	BP	e	negative regulation of defense response	1/216	2/12517	0.03421662933490041	6	1	1.0	1.0	1.0	0.36323486604132704	OG0000337
GO:0046337	BP	e	phosphatidylethanolamine metabolic process	1/216	2/12517	0.03421662933490041	7	1	1.0	1.0	1.0	0.36323486604132704	OG0000582
GO:0007154	BP	e	cell communication	1/216	2/12517	0.03421662933490041	2	1	1.0	1.0	1.0	0.36323486604132704	OG0000638
GO:0050688	BP	e	regulation of defense response to virus	1/216	2/12517	0.03421662933490041	6	1	1.0	1.0	1.0	0.36323486604132704	OG0000337
GO:0050687	BP	e	negative regulation of defense response to virus	1/216	2/12517	0.03421662933490041	7	1	1.0	1.0	1.0	0.36323486604132704	OG0000337
GO:0006266	BP	e	DNA ligation	1/216	2/12517	0.03421662933490041	7	1	1.0	1.0	1.0	0.36323486604132704	OG0000202
GO:0045926	BP	e	negative regulation of growth	1/216	2/12517	0.03421662933490041	4	1	1.0	1.0	1.0	0.36323486604132704	OG0000041
GO:0002832	BP	e	negative regulation of response to biotic stimulus	1/216	2/12517	0.03421662933490041	5	1	1.0	1.0	1.0	0.36323486604132704	OG0000337
GO:0039536	BP	e	negative regulation of RIG-I signaling pathway	1/216	2/12517	0.03421662933490041	9	1	1.0	1.0	1.0	0.36323486604132704	OG0000337
GO:0046051	BP	e	UTP metabolic process	1/216	2/12517	0.03421662933490041	10	1	1.0	1.0	1.0	0.36323486604132704	OG0000265
GO:0001818	BP	e	negative regulation of cytokine production	1/216	2/12517	0.03421662933490041	7	1	1.0	1.0	1.0	0.36323486604132704	OG0000337
GO:0009991	BP	e	response to extracellular stimulus	1/216	2/12517	0.03421662933490041	3	1	1.0	1.0	1.0	0.36323486604132704	OG0000638
GO:0031347	BP	e	regulation of defense response	1/216	2/12517	0.03421662933490041	5	1	1.0	1.0	1.0	0.36323486604132704	OG0000337
GO:0017038	BP	e	protein import	1/216	2/12517	0.03421662933490041	7	1	1.0	1.0	1.0	0.36323486604132704	OG0000849
GO:0046620	BP	e	regulation of organ growth	1/216	2/12517	0.03421662933490041	5	1	1.0	1.0	1.0	0.36323486604132704	OG0000041
GO:0006424	BP	e	glutamyl-tRNA aminoacylation	1/216	2/12517	0.03421662933490041	11	1	1.0	1.0	1.0	0.36323486604132704	OG0000233
GO:0045900	BP	e	negative regulation of translational elongation	1/216	2/12517	0.03421662933490041	9	1	1.0	1.0	1.0	0.36323486604132704	OG0000089
GO:0048640	BP	e	negative regulation of developmental growth	1/216	2/12517	0.03421662933490041	5	1	1.0	1.0	1.0	0.36323486604132704	OG0000041
GO:0043462	BP	e	regulation of ATP-dependent activity	1/216	2/12517	0.03421662933490041	3	1	1.0	1.0	1.0	0.36323486604132704	OG0000945
GO:0031047	BP	e	gene silencing by RNA	1/216	2/12517	0.03421662933490041	7	1	1.0	1.0	1.0	0.36323486604132704	OG0000093
GO:0006183	BP	e	GTP biosynthetic process	1/216	2/12517	0.03421662933490041	11	1	1.0	1.0	1.0	0.36323486604132704	OG0000265
GO:0039535	BP	e	regulation of RIG-I signaling pathway	1/216	2/12517	0.03421662933490041	8	1	1.0	1.0	1.0	0.36323486604132704	OG0000337
GO:0090169	BP	e	regulation of spindle assembly	1/216	2/12517	0.03421662933490041	9	1	1.0	1.0	1.0	0.36323486604132704	OG0000022
GO:0032780	BP	e	negative regulation of ATP-dependent activity	1/216	2/12517	0.03421662933490041	4	1	1.0	1.0	1.0	0.36323486604132704	OG0000945
GO:0032102	BP	e	negative regulation of response to external stimulus	1/216	2/12517	0.03421662933490041	5	1	1.0	1.0	1.0	0.36323486604132704	OG0000337
GO:0009438	BP	e	methylglyoxal metabolic process	1/216	2/12517	0.03421662933490041	4	1	1.0	1.0	1.0	0.36323486604132704	OG0000722
GO:0046621	BP	e	negative regulation of organ growth	1/216	2/12517	0.03421662933490041	6	1	1.0	1.0	1.0	0.36323486604132704	OG0000041
GO:0048638	BP	e	regulation of developmental growth	1/216	2/12517	0.03421662933490041	4	1	1.0	1.0	1.0	0.36323486604132704	OG0000041
GO:0039532	BP	e	negative regulation of viral-induced cytoplasmic pattern recognition receptor signaling pathway	1/216	2/12517	0.03421662933490041	8	1	1.0	1.0	1.0	0.36323486604132704	OG0000337
GO:0006429	BP	e	leucyl-tRNA aminoacylation	1/216	2/12517	0.03421662933490041	11	1	1.0	1.0	1.0	0.36323486604132704	OG0000276
GO:0006101	BP	e	citrate metabolic process	1/216	2/12517	0.03421662933490041	7	1	1.0	1.0	1.0	0.36323486604132704	OG0001178
GO:0072583	BP	e	clathrin-dependent endocytosis	1/216	2/12517	0.03421662933490041	7	1	1.0	1.0	1.0	0.36323486604132704	OG0000271
GO:0009249	BP	e	protein lipoylation	1/216	2/12517	0.03421662933490041	8	1	1.0	1.0	1.0	0.36323486604132704	OG0000044
GO:0051093	BP	e	negative regulation of developmental process	1/216	2/12517	0.03421662933490041	4	1	1.0	1.0	1.0	0.36323486604132704	OG0000041
GO:0040008	BP	e	regulation of growth	1/216	2/12517	0.03421662933490041	3	1	1.0	1.0	1.0	0.36323486604132704	OG0000041
GO:0046039	BP	e	GTP metabolic process	1/216	2/12517	0.03421662933490041	10	1	1.0	1.0	1.0	0.36323486604132704	OG0000265
GO:1901673	BP	e	regulation of mitotic spindle assembly	1/216	2/12517	0.03421662933490041	10	1	1.0	1.0	1.0	0.36323486604132704	OG0000022
GO:0006898	BP	e	receptor-mediated endocytosis	1/216	2/12517	0.03421662933490041	6	1	1.0	1.0	1.0	0.36323486604132704	OG0000271
GO:0039531	BP	e	regulation of viral-induced cytoplasmic pattern recognition receptor signaling pathway	1/216	2/12517	0.03421662933490041	7	1	1.0	1.0	1.0	0.36323486604132704	OG0000337
GO:0051103	BP	e	DNA ligation involved in DNA repair	1/216	2/12517	0.03421662933490041	8	1	1.0	1.0	1.0	0.36323486604132704	OG0000202
GO:0002182	BP	e	cytoplasmic translational elongation	1/216	2/12517	0.03421662933490041	7	1	1.0	1.0	1.0	0.36323486604132704	OG0000059
GO:0009165	BP	e	nucleotide biosynthetic process	5/216	107/12517	0.037736632396967194	8	5	1.0	1.0	1.0	0.39786712145939845	OG0000116, OG0000265, OG0000366, OG0001178, OG0001344
GO:0009308	BP	e	amine metabolic process	2/216	18/12517	0.03782600631406405	4	2	1.0	1.0	1.0	0.39786712145939845	OG0001318, OG0002213
GO:0051276	BP	e	chromosome organization	4/216	74/12517	0.03889412611200887	5	4	1.0	1.0	1.0	0.40685848312029527	OG0000117, OG0000163, OG0000945, OG0002063
GO:1901293	BP	e	nucleoside phosphate biosynthetic process	5/216	108/12517	0.03903570269797861	7	5	1.0	1.0	1.0	0.40685848312029527	OG0000116, OG0000265, OG0000366, OG0001178, OG0001344
GO:0000154	BP	e	rRNA modification	2/216	19/12517	0.04180505570211642	10	2	1.0	1.0	1.0	0.42739977474595925	OG0000180, OG0000294
GO:0031124	BP	e	mRNA 3'-end processing	2/216	19/12517	0.04180505570211642	9	2	1.0	1.0	1.0	0.42739977474595925	OG0001199, OG0002812
GO:0072528	BP	e	pyrimidine-containing compound biosynthetic process	2/216	19/12517	0.04180505570211642	5	2	1.0	1.0	1.0	0.42739977474595925	OG0000116, OG0000265
GO:0006520	BP	e	cellular amino acid metabolic process	7/216	186/12517	0.04246932785358617	6	7	1.0	1.0	1.0	0.42739977474595925	OG0000216, OG0000233, OG0000276, OG0000521, OG0000738, OG0001318, OG0001673
GO:0034248	BP	e	regulation of cellular amide metabolic process	2/216	20/12517	0.045933246041306004	5	2	1.0	1.0	1.0	0.42739977474595925	OG0000061, OG0000089
GO:2000112	BP	e	regulation of cellular macromolecule biosynthetic process	2/216	20/12517	0.045933246041306004	6	2	1.0	1.0	1.0	0.42739977474595925	OG0000061, OG0000089
GO:0042180	BP	e	cellular ketone metabolic process	2/216	20/12517	0.045933246041306004	3	2	1.0	1.0	1.0	0.42739977474595925	OG0000722, OG0001988
GO:0006417	BP	e	regulation of translation	2/216	20/12517	0.045933246041306004	7	2	1.0	1.0	1.0	0.42739977474595925	OG0000061, OG0000089
GO:0043231	CC	e	intracellular membrane-bounded organelle	21/216	303/12517	6.199588656389461e-08	4	21	3.2175865126661304e-05	3.136614203052102e-05	3.2175865126661304e-05	2.1278599063324905e-05	OG0000028, OG0000039, OG0000050, OG0000089, OG0000092, OG0000106, OG0000117, OG0000161, OG0000194, OG0000199, OG0000271, OG0000294, OG0000318, OG0000340, OG0000631, OG0000945, OG0001160, OG0001189, OG0001192, OG0001418, OG0002514
GO:0043227	CC	e	membrane-bounded organelle	21/216	308/12517	8.199845496464318e-08	3	21	4.255719812664981e-05	4.1486223155362626e-05	4.247519967168517e-05	2.1278599063324905e-05	OG0000028, OG0000039, OG0000050, OG0000089, OG0000092, OG0000106, OG0000117, OG0000161, OG0000194, OG0000199, OG0000271, OG0000294, OG0000318, OG0000340, OG0000631, OG0000945, OG0001160, OG0001189, OG0001192, OG0001418, OG0002514
GO:0043229	CC	e	intracellular organelle	26/216	555/12517	3.481357447155806e-06	3	26	0.0018068245150738632	0.0017613547962405539	0.0017998618001795516	0.00042527970979025335	OG0000028, OG0000039, OG0000050, OG0000059, OG0000089, OG0000092, OG0000106, OG0000117, OG0000161, OG0000163, OG0000194, OG0000199, OG0000225, OG0000271, OG0000294, OG0000318, OG0000340, OG0000631, OG0000945, OG0001160, OG0001189, OG0001192, OG0001418, OG0001589, OG0002514, OG0005664
GO:0005634	CC	e	nucleus	15/216	212/12517	3.981322037198748e-06	5	15	0.0020663061373061503	0.002014306422722351	0.0020543621711945543	0.00042527970979025335	OG0000028, OG0000039, OG0000050, OG0000089, OG0000106, OG0000117, OG0000161, OG0000199, OG0000294, OG0000318, OG0000340, OG0000631, OG0000945, OG0001189, OG0001418
GO:0043226	CC	e	organelle	26/216	560/12517	4.097107030734618e-06	2	26	0.0021263985489512667	0.002072886576237957	0.002110010120828328	0.00042527970979025335	OG0000028, OG0000039, OG0000050, OG0000059, OG0000089, OG0000092, OG0000106, OG0000117, OG0000161, OG0000163, OG0000194, OG0000199, OG0000225, OG0000271, OG0000294, OG0000318, OG0000340, OG0000631, OG0000945, OG0001160, OG0001189, OG0001192, OG0001418, OG0001589, OG0002514, OG0005664
GO:0005575	CC	e	cellular_component	69/216	2764/12517	0.0006684608372037921	0	69	0.34693117450876815	0.3382004633479343	0.34358887032274915	0.05782186241812802	OG0000028, OG0000033, OG0000039, OG0000044, OG0000050, OG0000059, OG0000065, OG0000071, OG0000074, OG0000089, OG0000092, OG0000093, OG0000106, OG0000113, OG0000117, OG0000119, OG0000128, OG0000138, OG0000159, OG0000161, OG0000163, OG0000191, OG0000193, OG0000194, OG0000199, OG0000206, OG0000225, OG0000233, OG0000254, OG0000271, OG0000294, OG0000316, OG0000318, OG0000340, OG0000410, OG0000486, OG0…
GO:0005737	CC	e	cytoplasm	9/216	159/12517	0.0017500196765162222	2	9	0.9082602121119193	0.8854033512891499	0.897760094052822	0.12975145887313133	OG0000089, OG0000093, OG0000206, OG0000233, OG0000521, OG0000621, OG0000738, OG0001673, OG0002182
GO:0031970	CC	e	organelle envelope lumen	2/216	5/12517	0.0028642403395904934	5	2	1.0	1.0	1.0	0.16517119291638513	OG0001141, OG0002247
GO:0005758	CC	e	mitochondrial intermembrane space	2/216	5/12517	0.0028642403395904934	6	2	1.0	1.0	1.0	0.16517119291638513	OG0001141, OG0002247
GO:0042555	CC	e	MCM complex	2/216	6/12517	0.0042475870572607965	2	2	1.0	1.0	1.0	0.22044976827183535	OG0000117, OG0000945
GO:0110165	CC	e	cellular anatomical entity	47/216	1836/12517	0.00469222199285545	1	47	1.0	1.0	1.0	0.2213875649356344	OG0000028, OG0000033, OG0000039, OG0000050, OG0000059, OG0000071, OG0000074, OG0000089, OG0000092, OG0000093, OG0000106, OG0000117, OG0000128, OG0000161, OG0000163, OG0000191, OG0000194, OG0000199, OG0000206, OG0000225, OG0000233, OG0000271, OG0000294, OG0000318, OG0000340, OG0000521, OG0000621, OG0000631, OG0000636, OG0000660, OG0000738, OG0000849, OG0000945, OG0000950, OG0001141, OG0001160, OG0…
GO:0032991	CC	e	protein-containing complex	31/216	1122/12517	0.007926757793726908	1	31	1.0	1.0	1.0	0.3428322745786888	OG0000039, OG0000044, OG0000059, OG0000065, OG0000071, OG0000113, OG0000117, OG0000119, OG0000138, OG0000159, OG0000163, OG0000193, OG0000254, OG0000271, OG0000316, OG0000340, OG0000410, OG0000486, OG0000713, OG0000945, OG0001199, OG0001331, OG0001333, OG0001344, OG0001404, OG0001791, OG0002032, OG0002068, OG0002446, OG0002657, OG0005664
GO:0031931	CC	e	TORC1 complex	2/216	9/12517	0.009851903955907041	4	2	1.0	1.0	1.0	0.39331831947044266	OG0000713, OG0001404
GO:0070013	CC	e	intracellular organelle lumen	2/216	10/12517	0.012175863264772947	4	2	1.0	1.0	1.0	0.3949545646510725	OG0001141, OG0002247
GO:0031974	CC	e	membrane-enclosed lumen	2/216	10/12517	0.012175863264772947	2	2	1.0	1.0	1.0	0.3949545646510725	OG0001141, OG0002247
GO:0043233	CC	e	organelle lumen	2/216	10/12517	0.012175863264772947	3	2	1.0	1.0	1.0	0.3949545646510725	OG0001141, OG0002247
GO:0031966	CC	e	mitochondrial membrane	3/216	30/12517	0.01460159263229096	4	3	1.0	1.0	1.0	0.40709725682835235	OG0000128, OG0000191, OG0001470
GO:0038201	CC	e	TOR complex	2/216	11/12517	0.014713858146645747	3	2	1.0	1.0	1.0	0.40709725682835235	OG0000713, OG0001404
GO:0030124	CC	e	AP-4 adaptor complex	1/216	1/12517	0.017256531117964838	4	1	1.0	1.0	1.0	0.40709725682835235	OG0000271
GO:0070985	CC	e	transcription factor TFIIK complex	1/216	1/12517	0.017256531117964838	4	1	1.0	1.0	1.0	0.40709725682835235	OG0000065
GO:0005884	CC	e	actin filament	1/216	1/12517	0.017256531117964838	6	1	1.0	1.0	1.0	0.40709725682835235	OG0000071
GO:0005965	CC	e	protein farnesyltransferase complex	1/216	1/12517	0.017256531117964838	4	1	1.0	1.0	1.0	0.40709725682835235	OG0000316
GO:0071203	CC	e	WASH complex	2/216	14/12517	0.023533016881808932	2	2	1.0	1.0	1.0	0.5089014900691182	OG0000044, OG0000071
GO:0005681	CC	e	spliceosomal complex	2/216	14/12517	0.023533016881808932	3	2	1.0	1.0	1.0	0.5089014900691182	OG0001331, OG0002657
GO:0031090	CC	e	organelle membrane	4/216	69/12517	0.031203892692627907	3	4	1.0	1.0	1.0	0.5728526008004294	OG0000128, OG0000191, OG0000194, OG0001470
GO:0005743	CC	e	mitochondrial inner membrane	2/216	17/12517	0.03400255245738846	5	2	1.0	1.0	1.0	0.5728526008004294	OG0000128, OG0001470
GO:0032806	CC	e	carboxy-terminal domain protein kinase complex	1/216	2/12517	0.03421662933490041	7	1	1.0	1.0	1.0	0.5728526008004294	OG0000065
GO:0031415	CC	e	NatA complex	1/216	2/12517	0.03421662933490041	7	1	1.0	1.0	1.0	0.5728526008004294	OG0000410
GO:0030121	CC	e	AP-1 adaptor complex	1/216	2/12517	0.03421662933490041	5	1	1.0	1.0	1.0	0.5728526008004294	OG0000271
GO:0030122	CC	e	AP-2 adaptor complex	1/216	2/12517	0.03421662933490041	5	1	1.0	1.0	1.0	0.5728526008004294	OG0000271
GO:0005675	CC	e	transcription factor TFIIH holo complex	1/216	2/12517	0.03421662933490041	8	1	1.0	1.0	1.0	0.5728526008004294	OG0000065
GO:0090575	CC	e	RNA polymerase II transcription regulator complex	3/216	42/12517	0.03553880269044059	3	3	1.0	1.0	1.0	0.5737530726850518	OG0000065, OG0001791, OG0002446
GO:0140535	CC	e	intracellular protein-containing complex	6/216	142/12517	0.036481409245870344	2	6	1.0	1.0	1.0	0.5737530726850518	OG0000254, OG0000410, OG0000713, OG0001333, OG0001404, OG0002068
GO:0019866	CC	e	organelle inner membrane	2/216	19/12517	0.04180505570211642	4	2	1.0	1.0	1.0	0.6287977061079344	OG0000128, OG0001470
GO:1901363	MF	e	heterocyclic compound binding	104/216	3340/12517	1.0467340081909128e-11	2	104	1.6967558272774697e-08	1.6540004818360626e-08	1.6967558272774697e-08	5.850168431039646e-09	OG0000022, OG0000028, OG0000033, OG0000036, OG0000039, OG0000044, OG0000046, OG0000051, OG0000059, OG0000061, OG0000065, OG0000073, OG0000074, OG0000075, OG0000077, OG0000089, OG0000091, OG0000093, OG0000097, OG0000106, OG0000116, OG0000117, OG0000118, OG0000119, OG0000127, OG0000138, OG0000139, OG0000144, OG0000161, OG0000163, OG0000176, OG0000180, OG0000194, OG0000195, OG0000199, OG0000202, OG0…
GO:0097159	MF	e	organic cyclic compound binding	104/216	3340/12517	1.0467340081909128e-11	2	104	1.6967558272774697e-08	1.6540004818360626e-08	1.6967558272774697e-08	5.850168431039646e-09	OG0000022, OG0000028, OG0000033, OG0000036, OG0000039, OG0000044, OG0000046, OG0000051, OG0000059, OG0000061, OG0000065, OG0000073, OG0000074, OG0000075, OG0000077, OG0000089, OG0000091, OG0000093, OG0000097, OG0000106, OG0000116, OG0000117, OG0000118, OG0000119, OG0000127, OG0000138, OG0000139, OG0000144, OG0000161, OG0000163, OG0000176, OG0000180, OG0000194, OG0000195, OG0000199, OG0000202, OG0…
GO:0003676	MF	e	nucleic acid binding	61/216	1426/12517	1.082696193283093e-11	3	61	1.7550505293118938e-08	1.7108262570615627e-08	1.7528851369253276e-08	5.850168431039646e-09	OG0000028, OG0000039, OG0000044, OG0000051, OG0000059, OG0000061, OG0000073, OG0000089, OG0000093, OG0000106, OG0000117, OG0000118, OG0000119, OG0000127, OG0000138, OG0000139, OG0000161, OG0000176, OG0000180, OG0000199, OG0000202, OG0000206, OG0000209, OG0000234, OG0000254, OG0000284, OG0000318, OG0000337, OG0000369, OG0000403, OG0000443, OG0000455, OG0000498, OG0000553, OG0000617, OG0000621, OG0…
GO:0043167	MF	e	ion binding	93/216	2952/12517	2.1428362584939835e-10	2	93	3.473537575018747e-07	3.386010367782377e-07	3.467109066243265e-07	8.683843937546868e-08	OG0000022, OG0000028, OG0000033, OG0000036, OG0000039, OG0000041, OG0000042, OG0000044, OG0000046, OG0000051, OG0000053, OG0000061, OG0000065, OG0000074, OG0000075, OG0000077, OG0000089, OG0000091, OG0000093, OG0000094, OG0000097, OG0000106, OG0000116, OG0000117, OG0000119, OG0000128, OG0000137, OG0000139, OG0000144, OG0000151, OG0000163, OG0000176, OG0000186, OG0000194, OG0000195, OG0000202, OG0…
GO:0043169	MF	e	cation binding	46/216	1176/12517	9.664770874180561e-08	3	46	0.0001566659358704669	0.0001527182221809899	0.00015627934503549968	3.1333187174093376e-05	OG0000036, OG0000039, OG0000041, OG0000042, OG0000044, OG0000053, OG0000061, OG0000074, OG0000075, OG0000091, OG0000093, OG0000094, OG0000106, OG0000116, OG0000128, OG0000137, OG0000139, OG0000151, OG0000176, OG0000186, OG0000261, OG0000268, OG0000310, OG0000395, OG0000498, OG0000511, OG0000631, OG0000709, OG0000745, OG0000786, OG0000904, OG0001073, OG0001161, OG0001184, OG0001288, OG0001344, OG0…
GO:0046872	MF	e	metal ion binding	45/216	1156/12517	1.5690258708596762e-07	4	45	0.0002543390936663535	0.00024793018341884445	0.00025355458073092365	4.027935733876541e-05	OG0000036, OG0000039, OG0000041, OG0000042, OG0000044, OG0000053, OG0000061, OG0000074, OG0000091, OG0000093, OG0000094, OG0000106, OG0000116, OG0000128, OG0000137, OG0000139, OG0000151, OG0000176, OG0000186, OG0000261, OG0000268, OG0000310, OG0000395, OG0000498, OG0000511, OG0000631, OG0000709, OG0000745, OG0000786, OG0000904, OG0001073, OG0001161, OG0001184, OG0001288, OG0001344, OG0001443, OG0…
GO:0140640	MF	e	catalytic activity, acting on a nucleic acid	25/216	442/12517	1.7393923588609367e-07	2	25	0.00028195550137135786	0.0002748507048729833	0.00028091186595604126	4.027935733876541e-05	OG0000028, OG0000039, OG0000051, OG0000093, OG0000117, OG0000161, OG0000180, OG0000202, OG0000233, OG0000234, OG0000254, OG0000276, OG0000294, OG0000443, OG0000486, OG0000498, OG0000516, OG0000521, OG0000738, OG0000786, OG0001673, OG0001810, OG0001815, OG0002063, OG0003295
GO:0003824	MF	e	catalytic activity	124/216	5041/12517	3.671208242014939e-07	1	124	0.0005951028560306216	0.000580107281668232	0.0005925330102612112	7.438785700382769e-05	OG0000022, OG0000028, OG0000033, OG0000036, OG0000039, OG0000041, OG0000042, OG0000044, OG0000046, OG0000051, OG0000061, OG0000065, OG0000066, OG0000070, OG0000074, OG0000075, OG0000077, OG0000086, OG0000091, OG0000092, OG0000093, OG0000094, OG0000097, OG0000106, OG0000113, OG0000116, OG0000117, OG0000118, OG0000124, OG0000137, OG0000144, OG0000152, OG0000161, OG0000163, OG0000173, OG0000180, OG0…
GO:0097367	MF	e	carbohydrate derivative binding	57/216	1740/12517	1.2403091347487455e-06	2	57	0.0020105411074277163	0.0019598789094907565	0.0020006186343497264	0.00022339345638085737	OG0000022, OG0000028, OG0000033, OG0000036, OG0000039, OG0000046, OG0000051, OG0000065, OG0000074, OG0000075, OG0000077, OG0000089, OG0000091, OG0000093, OG0000097, OG0000116, OG0000117, OG0000119, OG0000144, OG0000161, OG0000163, OG0000194, OG0000195, OG0000202, OG0000225, OG0000233, OG0000234, OG0000261, OG0000265, OG0000276, OG0000284, OG0000403, OG0000447, OG0000487, OG0000521, OG0000541, OG0…
GO:0032553	MF	e	ribonucleotide binding	56/216	1722/12517	1.8776858930129539e-06	5	56	0.0030437288325739983	0.00296703207068606	0.0030268296595368817	0.0003043728832573998	OG0000022, OG0000028, OG0000033, OG0000036, OG0000039, OG0000046, OG0000051, OG0000065, OG0000074, OG0000075, OG0000077, OG0000089, OG0000091, OG0000093, OG0000097, OG0000116, OG0000117, OG0000119, OG0000144, OG0000163, OG0000194, OG0000195, OG0000202, OG0000225, OG0000233, OG0000234, OG0000261, OG0000265, OG0000276, OG0000284, OG0000403, OG0000447, OG0000487, OG0000521, OG0000541, OG0000621, OG0…
GO:0000166	MF	e	nucleotide binding	61/216	1969/12517	2.7533031738955463e-06	4	61	0.00446310444488468	0.0043506418446599285	0.004435571413145725	0.0003719253704070567	OG0000022, OG0000028, OG0000033, OG0000036, OG0000039, OG0000046, OG0000051, OG0000065, OG0000074, OG0000075, OG0000077, OG0000089, OG0000091, OG0000093, OG0000097, OG0000116, OG0000117, OG0000119, OG0000144, OG0000163, OG0000194, OG0000195, OG0000202, OG0000225, OG0000233, OG0000234, OG0000254, OG0000261, OG0000265, OG0000276, OG0000284, OG0000403, OG0000447, OG0000487, OG0000521, OG0000541, OG0…
GO:1901265	MF	e	nucleoside phosphate binding	61/216	1969/12517	2.7533031738955463e-06	3	61	0.00446310444488468	0.0043506418446599285	0.004435571413145725	0.0003719253704070567	OG0000022, OG0000028, OG0000033, OG0000036, OG0000039, OG0000046, OG0000051, OG0000065, OG0000074, OG0000075, OG0000077, OG0000089, OG0000091, OG0000093, OG0000097, OG0000116, OG0000117, OG0000119, OG0000144, OG0000163, OG0000194, OG0000195, OG0000202, OG0000225, OG0000233, OG0000234, OG0000254, OG0000261, OG0000265, OG0000276, OG0000284, OG0000403, OG0000447, OG0000487, OG0000521, OG0000541, OG0…
GO:0005488	MF	e	binding	161/216	7429/12517	3.3524284933515583e-06	1	161	0.0054342865877228756	0.005297351858193462	0.005394057445802658	0.0004153832015829365	OG0000022, OG0000028, OG0000033, OG0000036, OG0000039, OG0000041, OG0000042, OG0000044, OG0000046, OG0000050, OG0000051, OG0000053, OG0000059, OG0000061, OG0000065, OG0000066, OG0000070, OG0000071, OG0000073, OG0000074, OG0000075, OG0000077, OG0000089, OG0000091, OG0000093, OG0000094, OG0000097, OG0000106, OG0000111, OG0000116, OG0000117, OG0000118, OG0000119, OG0000123, OG0000127, OG0000128, OG0…
GO:0140098	MF	e	catalytic activity, acting on RNA	17/216	266/12517	3.5875168551271505e-06	3	17	0.005815364822161111	0.005668827572757195	0.005768727103044458	0.0004153832015829365	OG0000028, OG0000051, OG0000093, OG0000161, OG0000180, OG0000233, OG0000276, OG0000294, OG0000443, OG0000486, OG0000516, OG0000521, OG0000738, OG0001673, OG0001810, OG0001815, OG0003295
GO:0008270	MF	e	zinc ion binding	19/216	330/12517	4.400962154304289e-06	6	19	0.007133959652127253	0.00695419606776923	0.007072346181966993	0.00045778606052872256	OG0000039, OG0000041, OG0000042, OG0000093, OG0000106, OG0000137, OG0000186, OG0000268, OG0000631, OG0000786, OG0000904, OG0001184, OG0001443, OG0001671, OG0001791, OG0001810, OG0002182, OG0003566, OG0005664
GO:0003723	MF	e	RNA binding	25/216	528/12517	4.518554576471043e-06	4	25	0.007324576968459561	0.007140010153680353	0.0072567986498124955	0.00045778606052872256	OG0000028, OG0000044, OG0000059, OG0000089, OG0000093, OG0000106, OG0000118, OG0000127, OG0000139, OG0000176, OG0000199, OG0000206, OG0000369, OG0000455, OG0000617, OG0000656, OG0000811, OG0000904, OG0001333, OG0001480, OG0001620, OG0001671, OG0002206, OG0004617, OG0005664
GO:0032555	MF	e	purine ribonucleotide binding	54/216	1702/12517	7.639054278675913e-06	6	54	0.012382906985733655	0.012070878904124907	0.012260682117274841	0.0007284062932784503	OG0000022, OG0000028, OG0000033, OG0000036, OG0000039, OG0000046, OG0000051, OG0000065, OG0000074, OG0000075, OG0000077, OG0000089, OG0000091, OG0000093, OG0000097, OG0000116, OG0000117, OG0000119, OG0000144, OG0000163, OG0000194, OG0000195, OG0000202, OG0000225, OG0000233, OG0000234, OG0000265, OG0000276, OG0000284, OG0000403, OG0000447, OG0000487, OG0000521, OG0000541, OG0000621, OG0000632, OG0…
GO:0035639	MF	e	purine ribonucleoside triphosphate binding	53/216	1694/12517	1.2014339691354747e-05	4	53	0.019475244639686046	0.0189845017769008	0.019271000864933014	0.0010394360153669457	OG0000022, OG0000028, OG0000033, OG0000036, OG0000039, OG0000046, OG0000051, OG0000065, OG0000074, OG0000075, OG0000077, OG0000089, OG0000091, OG0000093, OG0000097, OG0000116, OG0000117, OG0000119, OG0000144, OG0000163, OG0000194, OG0000195, OG0000202, OG0000225, OG0000233, OG0000234, OG0000265, OG0000276, OG0000284, OG0000403, OG0000447, OG0000487, OG0000521, OG0000541, OG0000621, OG0000709, OG0…
GO:0036094	MF	e	small molecule binding	62/216	2096/12517	1.2183395615035145e-05	2	62	0.01974928429197197	0.01925163609854942	0.01952998317090134	0.0010394360153669457	OG0000022, OG0000028, OG0000033, OG0000036, OG0000039, OG0000046, OG0000051, OG0000065, OG0000074, OG0000075, OG0000077, OG0000089, OG0000091, OG0000093, OG0000097, OG0000116, OG0000117, OG0000119, OG0000144, OG0000161, OG0000163, OG0000194, OG0000195, OG0000202, OG0000225, OG0000233, OG0000234, OG0000254, OG0000261, OG0000265, OG0000276, OG0000284, OG0000403, OG0000447, OG0000487, OG0000521, OG0…
GO:0003677	MF	e	DNA binding	21/216	429/12517	1.675625590840262e-05	4	21	0.027161890827520647	0.026477457624756392	0.026843521965260998	0.0013580945413760323	OG0000039, OG0000073, OG0000089, OG0000093, OG0000117, OG0000119, OG0000138, OG0000161, OG0000202, OG0000254, OG0000318, OG0000443, OG0000498, OG0000553, OG0000629, OG0000638, OG0000750, OG0000786, OG0000945, OG0001810, OG0002398
GO:0017076	MF	e	purine nucleotide binding	54/216	1772/12517	1.8726079772303024e-05	5	54	0.030354975310903202	0.029590081839244706	0.029980453715457142	0.0014454750148049146	OG0000022, OG0000028, OG0000033, OG0000036, OG0000039, OG0000046, OG0000051, OG0000065, OG0000074, OG0000075, OG0000077, OG0000089, OG0000091, OG0000093, OG0000097, OG0000116, OG0000117, OG0000119, OG0000144, OG0000163, OG0000194, OG0000195, OG0000202, OG0000225, OG0000233, OG0000234, OG0000265, OG0000276, OG0000284, OG0000403, OG0000447, OG0000487, OG0000521, OG0000541, OG0000621, OG0000632, OG0…
GO:0043168	MF	e	anion binding	57/216	1916/12517	2.2159967034603553e-05	3	57	0.03592130656309236	0.03501615106215266	0.03545594725536569	0.0016327866619587437	OG0000022, OG0000028, OG0000033, OG0000036, OG0000039, OG0000046, OG0000051, OG0000065, OG0000074, OG0000075, OG0000077, OG0000089, OG0000091, OG0000093, OG0000097, OG0000116, OG0000117, OG0000119, OG0000144, OG0000163, OG0000194, OG0000195, OG0000202, OG0000225, OG0000233, OG0000234, OG0000261, OG0000265, OG0000276, OG0000284, OG0000403, OG0000447, OG0000487, OG0000521, OG0000541, OG0000621, OG0…
GO:0046914	MF	e	transition metal ion binding	21/216	448/12517	3.185294642223391e-05	5	21	0.05163362615044117	0.05033254706353636	0.05093286132915202	0.0022449402674104856	OG0000039, OG0000041, OG0000042, OG0000093, OG0000106, OG0000137, OG0000186, OG0000261, OG0000268, OG0000631, OG0000786, OG0000904, OG0001184, OG0001443, OG0001671, OG0001791, OG0001810, OG0002182, OG0002514, OG0003566, OG0005664
GO:0032559	MF	e	adenyl ribonucleotide binding	44/216	1383/12517	6.262339182698683e-05	7	44	0.10151251815154565	0.09895457627775199	0.10007218013952496	0.004198809837953163	OG0000022, OG0000028, OG0000036, OG0000039, OG0000046, OG0000051, OG0000065, OG0000074, OG0000075, OG0000089, OG0000091, OG0000093, OG0000097, OG0000116, OG0000117, OG0000119, OG0000163, OG0000194, OG0000195, OG0000202, OG0000233, OG0000234, OG0000265, OG0000276, OG0000403, OG0000447, OG0000487, OG0000521, OG0000541, OG0000632, OG0000709, OG0000738, OG0000786, OG0000849, OG0000945, OG0001006, OG0…
GO:0030554	MF	e	adenyl nucleotide binding	44/216	1388/12517	6.475647498385508e-05	6	44	0.10497024594882909	0.1023251752471637	0.10341609054921656	0.004198809837953163	OG0000022, OG0000028, OG0000036, OG0000039, OG0000046, OG0000051, OG0000065, OG0000074, OG0000075, OG0000089, OG0000091, OG0000093, OG0000097, OG0000116, OG0000117, OG0000119, OG0000163, OG0000194, OG0000195, OG0000202, OG0000233, OG0000234, OG0000265, OG0000276, OG0000403, OG0000447, OG0000487, OG0000521, OG0000541, OG0000632, OG0000709, OG0000738, OG0000786, OG0000849, OG0000945, OG0001006, OG0…
GO:0005524	MF	e	ATP binding	43/216	1375/12517	0.00010011804911775281	8	43	0.1622913576198773	0.15820189292163225	0.15978840639193348	0.006241975293072204	OG0000022, OG0000028, OG0000036, OG0000039, OG0000046, OG0000051, OG0000065, OG0000074, OG0000075, OG0000089, OG0000091, OG0000093, OG0000097, OG0000116, OG0000117, OG0000119, OG0000163, OG0000194, OG0000195, OG0000202, OG0000233, OG0000234, OG0000265, OG0000276, OG0000403, OG0000447, OG0000487, OG0000521, OG0000541, OG0000709, OG0000738, OG0000786, OG0000849, OG0000945, OG0001006, OG0001122, OG0…
GO:0004386	MF	e	helicase activity	7/216	83/12517	0.0005653098302897522	3	7	0.9163672348996883	0.8932763475430856	0.9016691793121547	0.033939527218506974	OG0000028, OG0000051, OG0000093, OG0000117, OG0000234, OG0001815, OG0002063
GO:0016779	MF	e	nucleotidyltransferase activity	8/216	118/12517	0.0009949375653777242	4	8	1.0	1.0	1.0	0.057599778338474676	OG0000161, OG0000254, OG0000443, OG0000486, OG0000582, OG0000811, OG0001132, OG0001810
GO:0000981	MF	e	DNA-binding transcription factor activity, RNA polymerase II-specific	4/216	31/12517	0.001882756622603912	3	4	1.0	1.0	1.0	0.10318485831334359	OG0000175, OG0000186, OG0002398, OG0002446
GO:0140101	MF	e	catalytic activity, acting on a tRNA	7/216	102/12517	0.0019096519120298013	4	7	1.0	1.0	1.0	0.10318485831334359	OG0000233, OG0000276, OG0000294, OG0000521, OG0000738, OG0001673, OG0003295
GO:0004812	MF	e	aminoacyl-tRNA ligase activity	5/216	54/12517	0.0023245534130015024	5	5	1.0	1.0	1.0	0.11775315882735735	OG0000233, OG0000276, OG0000521, OG0000738, OG0001673
GO:0016875	MF	e	ligase activity, forming carbon-oxygen bonds	5/216	54/12517	0.0023245534130015024	3	5	1.0	1.0	1.0	0.11775315882735735	OG0000233, OG0000276, OG0000521, OG0000738, OG0001673
GO:0016787	MF	e	hydrolase activity	48/216	1827/12517	0.002432699318793992	2	48	1.0	1.0	1.0	0.11949713926560791	OG0000033, OG0000039, OG0000042, OG0000074, OG0000075, OG0000077, OG0000091, OG0000093, OG0000094, OG0000097, OG0000113, OG0000124, OG0000137, OG0000144, OG0000163, OG0000173, OG0000191, OG0000194, OG0000225, OG0000265, OG0000276, OG0000284, OG0000294, OG0000315, OG0000318, OG0000395, OG0000447, OG0000498, OG0000516, OG0000517, OG0000541, OG0000571, OG0000621, OG0000710, OG0000722, OG0000804, OG0…
GO:0140657	MF	e	ATP-dependent activity	14/216	349/12517	0.002964446257201324	1	14	1.0	1.0	1.0	0.1413343347918631	OG0000022, OG0000028, OG0000039, OG0000051, OG0000074, OG0000089, OG0000091, OG0000093, OG0000117, OG0000234, OG0000786, OG0001815, OG0002063, OG0002814
GO:0003724	MF	e	RNA helicase activity	4/216	36/12517	0.00329569003988116	4	4	1.0	1.0	1.0	0.14839759874020444	OG0000028, OG0000051, OG0000093, OG0001815
GO:0008186	MF	e	ATP-dependent activity, acting on RNA	4/216	36/12517	0.00329569003988116	2	4	1.0	1.0	1.0	0.14839759874020444	OG0000028, OG0000051, OG0000093, OG0001815
GO:0017111	MF	e	ribonucleoside triphosphate phosphatase activity	19/216	546/12517	0.0035640991168582716	6	19	1.0	1.0	1.0	0.15614607211965562	OG0000033, OG0000039, OG0000074, OG0000077, OG0000091, OG0000097, OG0000144, OG0000163, OG0000194, OG0000225, OG0000284, OG0000447, OG0000541, OG0000621, OG0000804, OG0001669, OG0002781, OG0010567, OG0012000
GO:0016538	MF	e	cyclin-dependent protein serine/threonine kinase regulator activity	2/216	6/12517	0.0042475870572607965	5	2	1.0	1.0	1.0	0.17914119500166623	OG0000193, OG0001707
GO:0097747	MF	e	RNA polymerase activity	4/216	39/12517	0.004420510672465546	5	4	1.0	1.0	1.0	0.17914119500166623	OG0000161, OG0000443, OG0000486, OG0001810
GO:0034062	MF	e	5'-3' RNA polymerase activity	4/216	39/12517	0.004420510672465546	6	4	1.0	1.0	1.0	0.17914119500166623	OG0000161, OG0000443, OG0000486, OG0001810
GO:0019205	MF	e	nucleobase-containing compound kinase activity	3/216	21/12517	0.005358258506726601	5	3	1.0	1.0	1.0	0.20681467238495685	OG0000116, OG0000265, OG0001983
GO:0140096	MF	e	catalytic activity, acting on a protein	39/216	1467/12517	0.005358554127185803	2	39	1.0	1.0	1.0	0.20681467238495685	OG0000036, OG0000041, OG0000042, OG0000044, OG0000046, OG0000061, OG0000065, OG0000070, OG0000075, OG0000091, OG0000092, OG0000106, OG0000113, OG0000118, OG0000124, OG0000137, OG0000152, OG0000173, OG0000180, OG0000195, OG0000265, OG0000315, OG0000316, OG0000350, OG0000395, OG0000487, OG0000644, OG0000710, OG0000907, OG0001006, OG0001122, OG0001151, OG0001160, OG0001192, OG0001288, OG0001443, OG0…
GO:0140097	MF	e	catalytic activity, acting on DNA	8/216	161/12517	0.006815438449558423	3	8	1.0	1.0	1.0	0.2569261796914931	OG0000039, OG0000117, OG0000202, OG0000234, OG0000254, OG0000498, OG0000786, OG0002063
GO:0003674	MF	e	molecular_function	201/216	10910/12517	0.007337643310706166	0	201	1.0	1.0	1.0	0.2703254501512431	OG0000022, OG0000028, OG0000033, OG0000036, OG0000039, OG0000041, OG0000042, OG0000044, OG0000046, OG0000050, OG0000051, OG0000053, OG0000059, OG0000061, OG0000065, OG0000066, OG0000070, OG0000071, OG0000073, OG0000074, OG0000075, OG0000077, OG0000086, OG0000089, OG0000091, OG0000092, OG0000093, OG0000094, OG0000097, OG0000106, OG0000111, OG0000113, OG0000116, OG0000117, OG0000118, OG0000119, OG0…
GO:0030515	MF	e	snoRNA binding	2/216	8/12517	0.0077502042619900305	5	2	1.0	1.0	1.0	0.2707055852654418	OG0002206, OG0004617
GO:0016462	MF	e	pyrophosphatase activity	19/216	581/12517	0.007836805609295333	5	19	1.0	1.0	1.0	0.2707055852654418	OG0000033, OG0000039, OG0000074, OG0000077, OG0000091, OG0000097, OG0000144, OG0000163, OG0000194, OG0000225, OG0000284, OG0000447, OG0000541, OG0000621, OG0000804, OG0001669, OG0002781, OG0010567, OG0012000
GO:0051536	MF	e	iron-sulfur cluster binding	5/216	72/12517	0.0080159581077984	3	5	1.0	1.0	1.0	0.2707055852654418	OG0000815, OG0001280, OG0001669, OG0001970, OG0001978
GO:0051540	MF	e	metal cluster binding	5/216	72/12517	0.0080159581077984	2	5	1.0	1.0	1.0	0.2707055852654418	OG0000815, OG0001280, OG0001669, OG0001970, OG0001978
GO:0003899	MF	e	DNA-directed 5'-3' RNA polymerase activity	3/216	25/12517	0.008809304124891794	7	3	1.0	1.0	1.0	0.2857750838414483	OG0000161, OG0000443, OG0001810
GO:0016818	MF	e	hydrolase activity, acting on acid anhydrides, in phosphorus-containing anhydrides	19/216	593/12517	0.008814777416454296	4	19	1.0	1.0	1.0	0.2857750838414483	OG0000033, OG0000039, OG0000074, OG0000077, OG0000091, OG0000097, OG0000144, OG0000163, OG0000194, OG0000225, OG0000284, OG0000447, OG0000541, OG0000621, OG0000804, OG0001669, OG0002781, OG0010567, OG0012000
GO:0016817	MF	e	hydrolase activity, acting on acid anhydrides	19/216	597/12517	0.009207637942729916	3	19	1.0	1.0	1.0	0.29265845304245475	OG0000033, OG0000039, OG0000074, OG0000077, OG0000091, OG0000097, OG0000144, OG0000163, OG0000194, OG0000225, OG0000284, OG0000447, OG0000541, OG0000621, OG0000804, OG0001669, OG0002781, OG0010567, OG0012000
GO:0016874	MF	e	ligase activity	7/216	139/12517	0.010363981273422565	2	7	1.0	1.0	1.0	0.30739381255187914	OG0000202, OG0000216, OG0000233, OG0000276, OG0000521, OG0000738, OG0001673
GO:0046982	MF	e	protein heterodimerization activity	4/216	50/12517	0.010687089570047246	4	4	1.0	1.0	1.0	0.30739381255187914	OG0000111, OG0000138, OG0000638, OG0002446
GO:0016831	MF	e	carboxy-lyase activity	3/216	27/12517	0.010924190974499235	4	3	1.0	1.0	1.0	0.30739381255187914	OG0001318, OG0001673, OG0002213
GO:0016887	MF	e	ATP hydrolysis activity	9/216	213/12517	0.011676217701355006	7	9	1.0	1.0	1.0	0.30739381255187914	OG0000039, OG0000074, OG0000091, OG0000097, OG0000163, OG0000194, OG0000447, OG0000541, OG0001669
GO:0019887	MF	e	protein kinase regulator activity	2/216	10/12517	0.012175863264772947	4	2	1.0	1.0	1.0	0.30739381255187914	OG0000193, OG0001707
GO:0051082	MF	e	unfolded protein binding	4/216	53/12517	0.01305740002380162	3	4	1.0	1.0	1.0	0.30739381255187914	OG0000061, OG0000097, OG0000447, OG0000486
GO:0003678	MF	e	DNA helicase activity	3/216	29/12517	0.013307637073680276	5	3	1.0	1.0	1.0	0.30739381255187914	OG0000117, OG0000234, OG0002063
GO:0019207	MF	e	kinase regulator activity	2/216	11/12517	0.014713858146645747	3	2	1.0	1.0	1.0	0.30739381255187914	OG0000193, OG0001707
GO:0008094	MF	e	ATP-dependent activity, acting on DNA	5/216	86/12517	0.01645976091284847	4	5	1.0	1.0	1.0	0.30739381255187914	OG0000039, OG0000117, OG0000234, OG0000786, OG0002063
GO:0032574	MF	e	5'-3' RNA helicase activity	1/216	1/12517	0.017256531117964838	5	1	1.0	1.0	1.0	0.30739381255187914	OG0000093
GO:0042800	MF	e	histone methyltransferase activity (H3-K4 specific)	1/216	1/12517	0.017256531117964838	9	1	1.0	1.0	1.0	0.30739381255187914	OG0000106
GO:0008568	MF	e	microtubule severing ATPase activity	1/216	1/12517	0.017256531117964838	3	1	1.0	1.0	1.0	0.30739381255187914	OG0000091
GO:0004322	MF	e	ferroxidase activity	1/216	1/12517	0.017256531117964838	5	1	1.0	1.0	1.0	0.30739381255187914	OG0002514
GO:0004132	MF	e	dCMP deaminase activity	1/216	1/12517	0.017256531117964838	5	1	1.0	1.0	1.0	0.30739381255187914	OG0003566
GO:0052742	MF	e	phosphatidylinositol kinase activity	1/216	1/12517	0.017256531117964838	5	1	1.0	1.0	1.0	0.30739381255187914	OG0000066
GO:0008353	MF	e	RNA polymerase II CTD heptapeptide repeat kinase activity	1/216	1/12517	0.017256531117964838	7	1	1.0	1.0	1.0	0.30739381255187914	OG0000065
GO:0016303	MF	e	1-phosphatidylinositol-3-kinase activity	1/216	1/12517	0.017256531117964838	6	1	1.0	1.0	1.0	0.30739381255187914	OG0000066
GO:0035004	MF	e	phosphatidylinositol 3-kinase activity	1/216	1/12517	0.017256531117964838	5	1	1.0	1.0	1.0	0.30739381255187914	OG0000066
GO:0004819	MF	e	glutamine-tRNA ligase activity	1/216	1/12517	0.017256531117964838	6	1	1.0	1.0	1.0	0.30739381255187914	OG0000233
GO:0050313	MF	e	sulfur dioxygenase activity	1/216	1/12517	0.017256531117964838	5	1	1.0	1.0	1.0	0.30739381255187914	OG0000722
GO:0033819	MF	e	lipoyl(octanoyl) transferase activity	1/216	1/12517	0.017256531117964838	6	1	1.0	1.0	1.0	0.30739381255187914	OG0000044
GO:0004661	MF	e	protein geranylgeranyltransferase activity	1/216	1/12517	0.017256531117964838	6	1	1.0	1.0	1.0	0.30739381255187914	OG0000316
GO:0002039	MF	e	p53 binding	1/216	1/12517	0.017256531117964838	3	1	1.0	1.0	1.0	0.30739381255187914	OG0000106
GO:0004014	MF	e	adenosylmethionine decarboxylase activity	1/216	1/12517	0.017256531117964838	5	1	1.0	1.0	1.0	0.30739381255187914	OG0002213
GO:0031491	MF	e	nucleosome binding	1/216	1/12517	0.017256531117964838	3	1	1.0	1.0	1.0	0.30739381255187914	OG0000039
GO:0003958	MF	e	NADPH-hemoprotein reductase activity	1/216	1/12517	0.017256531117964838	5	1	1.0	1.0	1.0	0.30739381255187914	OG0000261
GO:0009041	MF	e	uridylate kinase activity	1/216	1/12517	0.017256531117964838	7	1	1.0	1.0	1.0	0.30739381255187914	OG0000116
GO:0004797	MF	e	thymidine kinase activity	1/216	1/12517	0.017256531117964838	8	1	1.0	1.0	1.0	0.30739381255187914	OG0001983
GO:0070330	MF	e	aromatase activity	1/216	1/12517	0.017256531117964838	5	1	1.0	1.0	1.0	0.30739381255187914	OG0000261
GO:0008836	MF	e	diaminopimelate decarboxylase activity	1/216	1/12517	0.017256531117964838	5	1	1.0	1.0	1.0	0.30739381255187914	OG0001318
GO:0004663	MF	e	Rab geranylgeranyltransferase activity	1/216	1/12517	0.017256531117964838	7	1	1.0	1.0	1.0	0.30739381255187914	OG0000316
GO:0140776	MF	e	protein-containing complex destabilizing activity	1/216	1/12517	0.017256531117964838	1	1	1.0	1.0	1.0	0.30739381255187914	OG0000091
GO:0016724	MF	e	oxidoreductase activity, acting on metal ions, oxygen as acceptor	1/216	1/12517	0.017256531117964838	4	1	1.0	1.0	1.0	0.30739381255187914	OG0002514
GO:0016722	MF	e	oxidoreductase activity, acting on metal ions	1/216	1/12517	0.017256531117964838	3	1	1.0	1.0	1.0	0.30739381255187914	OG0002514
GO:0003878	MF	e	ATP citrate synthase activity	1/216	1/12517	0.017256531117964838	5	1	1.0	1.0	1.0	0.30739381255187914	OG0001178
GO:0004105	MF	e	choline-phosphate cytidylyltransferase activity	1/216	1/12517	0.017256531117964838	6	1	1.0	1.0	1.0	0.30739381255187914	OG0000582
GO:0030337	MF	e	DNA polymerase processivity factor activity	1/216	1/12517	0.017256531117964838	4	1	1.0	1.0	1.0	0.30739381255187914	OG0000750
GO:0016415	MF	e	octanoyltransferase activity	1/216	1/12517	0.017256531117964838	5	1	1.0	1.0	1.0	0.30739381255187914	OG0000044
GO:0004416	MF	e	hydroxyacylglutathione hydrolase activity	1/216	1/12517	0.017256531117964838	5	1	1.0	1.0	1.0	0.30739381255187914	OG0000722
GO:0003690	MF	e	double-stranded DNA binding	3/216	38/12517	0.027448722994580742	5	3	1.0	1.0	1.0	0.48363456493712376	OG0000117, OG0000119, OG0000638
GO:0008276	MF	e	protein methyltransferase activity	3/216	39/12517	0.029367740688093374	5	3	1.0	1.0	1.0	0.4952246084988711	OG0000106, OG0000180, OG0001192
GO:0034212	MF	e	peptide N-acetyltransferase activity	2/216	16/12517	0.03034132748025466	7	2	1.0	1.0	1.0	0.4952246084988711	OG0000070, OG0000410
GO:0016776	MF	e	phosphotransferase activity, phosphate group as acceptor	2/216	16/12517	0.03034132748025466	4	2	1.0	1.0	1.0	0.4952246084988711	OG0000116, OG0000265
GO:0090079	MF	e	translation regulator activity, nucleic acid binding	4/216	70/12517	0.032663039609196295	4	4	1.0	1.0	1.0	0.4952246084988711	OG0000176, OG0000206, OG0000284, OG0000621
GO:0008135	MF	e	translation factor activity, RNA binding	4/216	70/12517	0.032663039609196295	5	4	1.0	1.0	1.0	0.4952246084988711	OG0000176, OG0000206, OG0000284, OG0000621
GO:0016746	MF	e	acyltransferase activity	8/216	215/12517	0.03307224637106394	3	8	1.0	1.0	1.0	0.4952246084988711	OG0000044, OG0000070, OG0000086, OG0000308, OG0000410, OG0000511, OG0001178, OG0001978
GO:1990814	MF	e	DNA/DNA annealing activity	1/216	2/12517	0.03421662933490041	6	1	1.0	1.0	1.0	0.4952246084988711	OG0000786
GO:0004818	MF	e	glutamate-tRNA ligase activity	1/216	2/12517	0.03421662933490041	6	1	1.0	1.0	1.0	0.4952246084988711	OG0000233
GO:0016653	MF	e	oxidoreductase activity, acting on NAD(P)H, heme protein as acceptor	1/216	2/12517	0.03421662933490041	4	1	1.0	1.0	1.0	0.4952246084988711	OG0000261
GO:0036310	MF	e	ATP-dependent DNA/DNA annealing activity	1/216	2/12517	0.03421662933490041	7	1	1.0	1.0	1.0	0.4952246084988711	OG0000786
GO:0140312	MF	e	cargo adaptor activity	1/216	2/12517	0.03421662933490041	3	1	1.0	1.0	1.0	0.4952246084988711	OG0000271
GO:0035615	MF	e	clathrin adaptor activity	1/216	2/12517	0.03421662933490041	4	1	1.0	1.0	1.0	0.4952246084988711	OG0000271
GO:0003688	MF	e	DNA replication origin binding	1/216	2/12517	0.03421662933490041	7	1	1.0	1.0	1.0	0.4952246084988711	OG0000117
GO:0140326	MF	e	ATPase-coupled intramembrane lipid transporter activity	1/216	2/12517	0.03421662933490041	4	1	1.0	1.0	1.0	0.4952246084988711	OG0000074
GO:0019136	MF	e	deoxynucleoside kinase activity	1/216	2/12517	0.03421662933490041	7	1	1.0	1.0	1.0	0.4952246084988711	OG0001983
GO:0004823	MF	e	leucine-tRNA ligase activity	1/216	2/12517	0.03421662933490041	6	1	1.0	1.0	1.0	0.4952246084988711	OG0000276
GO:0004550	MF	e	nucleoside diphosphate kinase activity	1/216	2/12517	0.03421662933490041	6	1	1.0	1.0	1.0	0.4952246084988711	OG0000265
GO:0004306	MF	e	ethanolamine-phosphate cytidylyltransferase activity	1/216	2/12517	0.03421662933490041	6	1	1.0	1.0	1.0	0.4952246084988711	OG0000582
GO:0140666	MF	e	annealing activity	1/216	2/12517	0.03421662933490041	4	1	1.0	1.0	1.0	0.4952246084988711	OG0000786
GO:0043138	MF	e	3'-5' DNA helicase activity	1/216	2/12517	0.03421662933490041	6	1	1.0	1.0	1.0	0.4952246084988711	OG0000234
GO:0016747	MF	e	acyltransferase activity, transferring groups other than amino-acyl groups	7/216	178/12517	0.03477150541184009	4	7	1.0	1.0	1.0	0.4988018608194052	OG0000044, OG0000070, OG0000086, OG0000308, OG0000410, OG0000511, OG0001978
GO:0045182	MF	e	translation regulator activity	4/216	73/12517	0.03727703894942876	1	4	1.0	1.0	1.0	0.5254441751045568	OG0000176, OG0000206, OG0000284, OG0000621
GO:0004721	MF	e	phosphoprotein phosphatase activity	4/216	73/12517	0.03727703894942876	6	4	1.0	1.0	1.0	0.5254441751045568	OG0000075, OG0000173, OG0000265, OG0001151
GO:0043565	MF	e	sequence-specific DNA binding	3/216	43/12517	0.0377326856914453	5	3	1.0	1.0	1.0	0.5272817543606279	OG0000073, OG0000117, OG0000638
GO:0016830	MF	e	carbon-carbon lyase activity	3/216	44/12517	0.03999429829040488	3	3	1.0	1.0	1.0	0.5499011615573589	OG0001318, OG0001673, OG0002213
GO:0008649	MF	e	rRNA methyltransferase activity	2/216	19/12517	0.04180505570211642	6	2	1.0	1.0	1.0	0.5499011615573589	OG0000180, OG0000294
GO:0051539	MF	e	4 iron, 4 sulfur cluster binding	2/216	20/12517	0.045933246041306004	4	2	1.0	1.0	1.0	0.5499011615573589	OG0001280, OG0001669
GO:0010181	MF	e	FMN binding	2/216	20/12517	0.045933246041306004	6	2	1.0	1.0	1.0	0.5499011615573589	OG0000261, OG0001280
GO:0140102	MF	e	catalytic activity, acting on a rRNA	2/216	20/12517	0.045933246041306004	4	2	1.0	1.0	1.0	0.5499011615573589	OG0000180, OG0000294
GO:0031267	MF	e	small GTPase binding	3/216	47/12517	0.04718034788688347	5	3	1.0	1.0	1.0	0.5499011615573589	OG0000071, OG0000091, OG0000655
GO:0051287	MF	e	NAD binding	3/216	47/12517	0.04718034788688347	5	3	1.0	1.0	1.0	0.5499011615573589	OG0000629, OG0000831, OG0001729
GO:0051020	MF	e	GTPase binding	3/216	47/12517	0.04718034788688347	4	3	1.0	1.0	1.0	0.5499011615573589	OG0000071, OG0000091, OG0000655
GO:0015318	MF	p	inorganic molecular entity transmembrane transporter activity	0/216	269/12517	0.01584731006811047	3	0	1.0	1.0	1.0	0.30739381255187914

## Sheet: Paramar. canc. gains
# GO	NS	enrichment	name	ratio_in_study	ratio_in_pop	p_uncorrected	depth	study_count	p_bonferroni	p_sidak	p_holm	p_fdr_bh	study_items
GO:0015914	BP	e	phospholipid transport	4/110	10/12517	1.1385278134722507e-06	6	4	0.00253436291278923	0.002470490677766142	0.00253436291278923	0.0020734157147593896	OG0000074, OG0003028, OG0003959, OG0011924
GO:0006869	BP	e	lipid transport	4/110	14/12517	5.2815949948563755e-06	5	4	0.011756830458550293	0.011460529153640224	0.011751548863555436	0.0020734157147593896	OG0000074, OG0003028, OG0003959, OG0011924
GO:0007009	BP	e	plasma membrane organization	3/110	5/12517	6.520175203645879e-06	5	3	0.014513910003315728	0.01414812345153279	0.014500869652908435	0.0020734157147593896	OG0003028, OG0003959, OG0011924
GO:0097035	BP	e	regulation of membrane lipid distribution	3/110	5/12517	6.520175203645879e-06	5	3	0.014513910003315728	0.01414812345153279	0.014500869652908435	0.0020734157147593896	OG0003028, OG0003959, OG0011924
GO:0017121	BP	e	plasma membrane phospholipid scrambling	3/110	5/12517	6.520175203645879e-06	8	3	0.014513910003315728	0.01414812345153279	0.014500869652908435	0.0020734157147593896	OG0003028, OG0003959, OG0011924
GO:0045332	BP	e	phospholipid translocation	3/110	5/12517	6.520175203645879e-06	7	3	0.014513910003315728	0.01414812345153279	0.014500869652908435	0.0020734157147593896	OG0003028, OG0003959, OG0011924
GO:0034204	BP	e	lipid translocation	3/110	5/12517	6.520175203645879e-06	6	3	0.014513910003315728	0.01414812345153279	0.014500869652908435	0.0020734157147593896	OG0003028, OG0003959, OG0011924
GO:0015748	BP	e	organophosphate ester transport	4/110	16/12517	9.473483159385087e-06	5	4	0.021087973512791205	0.020556504245476497	0.021021659130675507	0.0026359966890989	OG0000074, OG0003028, OG0003959, OG0011924
GO:0050793	BP	e	regulation of developmental process	3/110	7/12517	2.252912970963246e-05	3	3	0.050149842733641856	0.04888594223806177	0.0499696096959648	0.005572204748182428	OG0000041, OG0007119, OG0007122
GO:0016311	BP	e	dephosphorylation	6/110	80/12517	7.118695804357446e-05	5	6	0.15846216860499676	0.15446852869481223	0.1578214859826046	0.01458103203912625	OG0000085, OG0000094, OG0000107, OG0000265, OG0007122, OG0011944
GO:0008150	BP	e	biological_process	76/110	6275/12517	7.20536174440201e-05	0	76	0.16039135243038874	0.15634909230007854	0.15967081625594856	0.01458103203912625	OG0000022, OG0000023, OG0000036, OG0000038, OG0000041, OG0000050, OG0000053, OG0000056, OG0000072, OG0000074, OG0000084, OG0000085, OG0000094, OG0000107, OG0000116, OG0000133, OG0000137, OG0000172, OG0000221, OG0000232, OG0000255, OG0000265, OG0000309, OG0000311, OG0000352, OG0000368, OG0000371, OG0000412, OG0000433, OG0000443, OG0000444, OG0000488, OG0000509, OG0000514, OG0000524, OG0000554, OG0…
GO:0006221	BP	e	pyrimidine nucleotide biosynthetic process	3/110	11/12517	0.00010351587197612393	9	3	0.23042633101885188	0.22461901561975375	0.22928765642711452	0.01920219425157099	OG0000116, OG0000265, OG0000972
GO:0006220	BP	e	pyrimidine nucleotide metabolic process	3/110	12/12517	0.00013713867157114584	8	3	0.30527068291737064	0.2975771041064742	0.3036250188585169	0.023482360224413124	OG0000116, OG0000265, OG0000972
GO:0022604	BP	e	regulation of cell morphogenesis	2/110	3/12517	0.00022828053321211512	5	2	0.5081524669301682	0.4953457636630324	0.5051848199984108	0.0362966047807263	OG0007119, OG0007122
GO:0009987	BP	e	cellular process	60/110	4692/12517	0.0003252758230578326	1	60	0.7240639821267353	0.7058157728411704	0.7195101206039257	0.047336696862484415	OG0000022, OG0000023, OG0000036, OG0000038, OG0000050, OG0000053, OG0000056, OG0000072, OG0000084, OG0000085, OG0000094, OG0000107, OG0000116, OG0000133, OG0000172, OG0000221, OG0000232, OG0000255, OG0000265, OG0000311, OG0000368, OG0000412, OG0000433, OG0000443, OG0000444, OG0000488, OG0000509, OG0000514, OG0000524, OG0000554, OG0000566, OG0000741, OG0000813, OG0000833, OG0000848, OG0000972, OG0…
GO:0061024	BP	e	membrane organization	3/110	16/12517	0.0003402457995506517	4	3	0.7573871497997506	0.7382991139895061	0.7522834628064908	0.047336696862484415	OG0003028, OG0003959, OG0011924
GO:1901564	BP	e	organonitrogen compound metabolic process	33/110	2067/12517	0.00040605492074672543	3	33	0.9038782535822109	0.8810982784043374	0.8973813748502631	0.05316930903424769	OG0000036, OG0000041, OG0000084, OG0000107, OG0000116, OG0000133, OG0000137, OG0000172, OG0000265, OG0000352, OG0000412, OG0000433, OG0000509, OG0000554, OG0000566, OG0000584, OG0000754, OG0000833, OG0000972, OG0001010, OG0002312, OG0002346, OG0003869, OG0005185, OG0007115, OG0007140, OG0007154, OG0007194, OG0007205, OG0011908, OG0011944, OG0012023, OG0012030
GO:0009147	BP	e	pyrimidine nucleoside triphosphate metabolic process	2/110	4/12517	0.00045393616952666137	8	2	1.0	0.9849957654493618	1.0	0.05318220596664991	OG0000265, OG0000972
GO:0022603	BP	e	regulation of anatomical structure morphogenesis	2/110	4/12517	0.00045393616952666137	4	2	1.0	0.9849957654493618	1.0	0.05318220596664991	OG0007119, OG0007122
GO:0006796	BP	e	phosphate-containing compound metabolic process	20/110	995/12517	0.0004825822139650321	4	20	1.0	1.0	1.0	0.05371140041430807	OG0000036, OG0000084, OG0000085, OG0000094, OG0000107, OG0000116, OG0000133, OG0000172, OG0000265, OG0000433, OG0000509, OG0000972, OG0001010, OG0002312, OG0002346, OG0003869, OG0007122, OG0007154, OG0011916, OG0011944
GO:0006793	BP	e	phosphorus metabolic process	20/110	1002/12517	0.0005114950267228637	3	20	1.0	1.0	1.0	0.05421847283262355	OG0000036, OG0000084, OG0000085, OG0000094, OG0000107, OG0000116, OG0000133, OG0000172, OG0000265, OG0000433, OG0000509, OG0000972, OG0001010, OG0002312, OG0002346, OG0003869, OG0007122, OG0007154, OG0011916, OG0011944
GO:0072528	BP	e	pyrimidine-containing compound biosynthetic process	3/110	19/12517	0.0005775507880016163	5	3	1.0	1.0	1.0	0.05843763882234536	OG0000116, OG0000265, OG0000972
GO:0072527	BP	e	pyrimidine-containing compound metabolic process	3/110	20/12517	0.0006751401288576953	4	3	1.0	1.0	1.0	0.06534182290596652	OG0000116, OG0000265, OG0000972
GO:0016043	BP	e	cellular component organization	12/110	478/12517	0.0009868130064572185	3	12	1.0	1.0	1.0	0.091526906348907	OG0000038, OG0000050, OG0000232, OG0000368, OG0001487, OG0003028, OG0003959, OG0005180, OG0007119, OG0007122, OG0007125, OG0011924
GO:0019637	BP	e	organophosphate metabolic process	9/110	301/12517	0.0013240934856842657	4	9	1.0	1.0	1.0	0.11789728396532702	OG0000085, OG0000116, OG0000265, OG0000433, OG0000509, OG0000972, OG0001010, OG0007122, OG0011916
GO:0071840	BP	e	cellular component organization or biogenesis	12/110	502/12517	0.0015003372495681633	2	12	1.0	1.0	1.0	0.12845195067456658	OG0000038, OG0000050, OG0000232, OG0000368, OG0001487, OG0003028, OG0003959, OG0005180, OG0007119, OG0007122, OG0007125, OG0011924
GO:0044238	BP	e	primary metabolic process	46/110	3534/12517	0.002679835781959251	2	46	1.0	1.0	1.0	0.22093757224597382	OG0000036, OG0000041, OG0000084, OG0000085, OG0000107, OG0000116, OG0000133, OG0000137, OG0000172, OG0000221, OG0000265, OG0000311, OG0000352, OG0000371, OG0000412, OG0000443, OG0000488, OG0000509, OG0000514, OG0000524, OG0000554, OG0000566, OG0000584, OG0000741, OG0000754, OG0000833, OG0000848, OG0000972, OG0001010, OG0002312, OG0002346, OG0002646, OG0003869, OG0005185, OG0005266, OG0007115, OG0…
GO:0007010	BP	e	cytoskeleton organization	4/110	68/12517	0.0029855381567005417	5	4	1.0	1.0	1.0	0.23735028345769305	OG0000038, OG0000368, OG0007119, OG0007122
GO:0008152	BP	e	metabolic process	50/110	4018/12517	0.003852031492471356	1	50	1.0	1.0	1.0	0.27642723235962824	OG0000036, OG0000041, OG0000084, OG0000085, OG0000094, OG0000107, OG0000116, OG0000133, OG0000137, OG0000172, OG0000221, OG0000265, OG0000309, OG0000311, OG0000352, OG0000371, OG0000412, OG0000433, OG0000443, OG0000488, OG0000509, OG0000514, OG0000524, OG0000554, OG0000566, OG0000584, OG0000741, OG0000754, OG0000833, OG0000848, OG0000972, OG0001010, OG0002312, OG0002346, OG0002646, OG0003869, OG0…
GO:0046856	BP	e	phosphatidylinositol dephosphorylation	2/110	11/12517	0.0039969115361922665	8	2	1.0	1.0	1.0	0.27642723235962824	OG0000085, OG0007122
GO:0046839	BP	e	phospholipid dephosphorylation	2/110	11/12517	0.0039969115361922665	6	2	1.0	1.0	1.0	0.27642723235962824	OG0000085, OG0007122
GO:0019538	BP	e	protein metabolic process	25/110	1622/12517	0.0040521421580968185	4	25	1.0	1.0	1.0	0.27642723235962824	OG0000036, OG0000041, OG0000084, OG0000107, OG0000133, OG0000137, OG0000172, OG0000265, OG0000352, OG0000584, OG0000754, OG0001010, OG0002312, OG0002346, OG0003869, OG0005185, OG0007115, OG0007140, OG0007154, OG0007194, OG0007205, OG0011908, OG0011944, OG0012023, OG0012030
GO:0071702	BP	e	organic substance transport	8/110	291/12517	0.004097977838215513	4	8	1.0	1.0	1.0	0.27642723235962824	OG0000074, OG0000255, OG0000444, OG0003028, OG0003959, OG0005176, OG0005180, OG0011924
GO:0065008	BP	e	regulation of biological quality	3/110	38/12517	0.004454685823887323	2	3	1.0	1.0	1.0	0.28722493116746844	OG0003028, OG0003959, OG0011924
GO:0071704	BP	e	organic substance metabolic process	47/110	3743/12517	0.004516115269928749	2	47	1.0	1.0	1.0	0.28722493116746844	OG0000036, OG0000041, OG0000084, OG0000085, OG0000107, OG0000116, OG0000133, OG0000137, OG0000172, OG0000221, OG0000265, OG0000309, OG0000311, OG0000352, OG0000412, OG0000433, OG0000443, OG0000488, OG0000509, OG0000514, OG0000524, OG0000554, OG0000566, OG0000584, OG0000741, OG0000754, OG0000833, OG0000848, OG0000972, OG0001010, OG0002312, OG0002346, OG0002646, OG0003869, OG0005185, OG0005266, OG0…
GO:0043170	BP	e	macromolecule metabolic process	36/110	2694/12517	0.0069084029435617835	3	36	1.0	1.0	1.0	0.32069172810223995	OG0000036, OG0000041, OG0000084, OG0000107, OG0000133, OG0000137, OG0000172, OG0000221, OG0000265, OG0000311, OG0000352, OG0000412, OG0000443, OG0000488, OG0000509, OG0000514, OG0000524, OG0000554, OG0000566, OG0000584, OG0000754, OG0000848, OG0001010, OG0002312, OG0002346, OG0003869, OG0005185, OG0007115, OG0007140, OG0007154, OG0007194, OG0007205, OG0011908, OG0011944, OG0012023, OG0012030
GO:0006807	BP	e	nitrogen compound metabolic process	40/110	3120/12517	0.0075722406373548694	2	40	1.0	1.0	1.0	0.32069172810223995	OG0000036, OG0000041, OG0000084, OG0000107, OG0000116, OG0000133, OG0000137, OG0000172, OG0000221, OG0000265, OG0000311, OG0000352, OG0000412, OG0000433, OG0000443, OG0000488, OG0000509, OG0000514, OG0000524, OG0000554, OG0000566, OG0000584, OG0000754, OG0000833, OG0000848, OG0000972, OG0001010, OG0002312, OG0002346, OG0003869, OG0005185, OG0007115, OG0007140, OG0007154, OG0007194, OG0007205, OG0…
GO:0006650	BP	e	glycerophospholipid metabolic process	4/110	89/12517	0.007779384285682677	6	4	1.0	1.0	1.0	0.32069172810223995	OG0000085, OG0001010, OG0007122, OG0011916
GO:0090407	BP	e	organophosphate biosynthetic process	6/110	198/12517	0.007986245902789686	5	6	1.0	1.0	1.0	0.32069172810223995	OG0000116, OG0000265, OG0000433, OG0000972, OG0001010, OG0011916
GO:0065007	BP	e	biological regulation	16/110	913/12517	0.008256978709413894	1	16	1.0	1.0	1.0	0.32069172810223995	OG0000022, OG0000023, OG0000036, OG0000041, OG0000053, OG0000085, OG0003028, OG0003921, OG0003959, OG0005262, OG0007119, OG0007122, OG0007194, OG0011908, OG0011924, OG0011927
GO:0044237	BP	e	cellular metabolic process	37/110	2842/12517	0.008277073712549238	2	37	1.0	1.0	1.0	0.32069172810223995	OG0000036, OG0000084, OG0000085, OG0000094, OG0000107, OG0000116, OG0000133, OG0000172, OG0000221, OG0000265, OG0000311, OG0000412, OG0000433, OG0000443, OG0000488, OG0000509, OG0000514, OG0000524, OG0000554, OG0000566, OG0000741, OG0000833, OG0000848, OG0000972, OG0001010, OG0002312, OG0002346, OG0002646, OG0003869, OG0007122, OG0007133, OG0007154, OG0011908, OG0011916, OG0011944, OG0012023, OG0…
GO:0006099	BP	e	tricarboxylic acid cycle	2/110	16/12517	0.008474357087950168	3	2	1.0	1.0	1.0	0.32069172810223995	OG0000371, OG0002646
GO:0046314	BP	e	phosphocreatine biosynthetic process	1/110	1/12517	0.008788048254374051	7	1	1.0	1.0	1.0	0.32069172810223995	OG0000433
GO:0060285	BP	e	cilium-dependent cell motility	1/110	1/12517	0.008788048254374051	4	1	1.0	1.0	1.0	0.32069172810223995	OG0000056
GO:0016055	BP	e	Wnt signaling pathway	1/110	1/12517	0.008788048254374051	7	1	1.0	1.0	1.0	0.32069172810223995	OG0003921
GO:0046386	BP	e	deoxyribose phosphate catabolic process	1/110	1/12517	0.008788048254374051	6	1	1.0	1.0	1.0	0.32069172810223995	OG0000972
GO:0046081	BP	e	dUTP catabolic process	1/110	1/12517	0.008788048254374051	12	1	1.0	1.0	1.0	0.32069172810223995	OG0000972
GO:0042396	BP	e	phosphagen biosynthetic process	1/110	1/12517	0.008788048254374051	6	1	1.0	1.0	1.0	0.32069172810223995	OG0000433
GO:0006438	BP	e	valyl-tRNA aminoacylation	1/110	1/12517	0.008788048254374051	11	1	1.0	1.0	1.0	0.32069172810223995	OG0000412
GO:0046080	BP	e	dUTP metabolic process	1/110	1/12517	0.008788048254374051	11	1	1.0	1.0	1.0	0.32069172810223995	OG0000972
GO:0046078	BP	e	dUMP metabolic process	1/110	1/12517	0.008788048254374051	11	1	1.0	1.0	1.0	0.32069172810223995	OG0000972
GO:0009211	BP	e	pyrimidine deoxyribonucleoside triphosphate metabolic process	1/110	1/12517	0.008788048254374051	9	1	1.0	1.0	1.0	0.32069172810223995	OG0000972
GO:0006603	BP	e	phosphocreatine metabolic process	1/110	1/12517	0.008788048254374051	6	1	1.0	1.0	1.0	0.32069172810223995	OG0000433
GO:0009149	BP	e	pyrimidine nucleoside triphosphate catabolic process	1/110	1/12517	0.008788048254374051	9	1	1.0	1.0	1.0	0.32069172810223995	OG0000972
GO:1905114	BP	e	cell surface receptor signaling pathway involved in cell-cell signaling	1/110	1/12517	0.008788048254374051	6	1	1.0	1.0	1.0	0.32069172810223995	OG0003921
GO:0001539	BP	e	cilium or flagellum-dependent cell motility	1/110	1/12517	0.008788048254374051	3	1	1.0	1.0	1.0	0.32069172810223995	OG0000056
GO:0006226	BP	e	dUMP biosynthetic process	1/110	1/12517	0.008788048254374051	12	1	1.0	1.0	1.0	0.32069172810223995	OG0000972
GO:0009223	BP	e	pyrimidine deoxyribonucleotide catabolic process	1/110	1/12517	0.008788048254374051	11	1	1.0	1.0	1.0	0.32069172810223995	OG0000972
GO:0009213	BP	e	pyrimidine deoxyribonucleoside triphosphate catabolic process	1/110	1/12517	0.008788048254374051	10	1	1.0	1.0	1.0	0.32069172810223995	OG0000972
GO:0006244	BP	e	pyrimidine nucleotide catabolic process	1/110	1/12517	0.008788048254374051	9	1	1.0	1.0	1.0	0.32069172810223995	OG0000972
GO:0006599	BP	e	phosphagen metabolic process	1/110	1/12517	0.008788048254374051	5	1	1.0	1.0	1.0	0.32069172810223995	OG0000433
GO:0046486	BP	e	glycerolipid metabolic process	4/110	93/12517	0.009058218725964516	5	4	1.0	1.0	1.0	0.32521927232253245	OG0000085, OG0001010, OG0007122, OG0011916
GO:0006470	BP	e	protein dephosphorylation	3/110	50/12517	0.009592413270483838	6	3	1.0	1.0	1.0	0.3389319355570956	OG0000107, OG0000265, OG0011944
GO:0030258	BP	e	lipid modification	2/110	18/12517	0.010682042451904005	5	2	1.0	1.0	1.0	0.37153478903028614	OG0000085, OG0007122
GO:0006418	BP	e	tRNA aminoacylation for protein translation	3/110	53/12517	0.011249751374225122	10	3	1.0	1.0	1.0	0.3852607162926942	OG0000412, OG0000554, OG0000566
GO:0043039	BP	e	tRNA aminoacylation	3/110	54/12517	0.011836585101287734	9	3	1.0	1.0	1.0	0.39325729008158944	OG0000412, OG0000554, OG0000566
GO:0043038	BP	e	amino acid activation	3/110	54/12517	0.011836585101287734	7	3	1.0	1.0	1.0	0.39325729008158944	OG0000412, OG0000554, OG0000566
GO:0046907	BP	e	intracellular transport	7/110	297/12517	0.01574225811434338	4	7	1.0	1.0	1.0	0.40158790258491367	OG0000022, OG0000255, OG0000368, OG0000444, OG0001186, OG0005176, OG0005180
GO:0051649	BP	e	establishment of localization in cell	7/110	298/12517	0.016007304013028727	3	7	1.0	1.0	1.0	0.40158790258491367	OG0000022, OG0000255, OG0000368, OG0000444, OG0001186, OG0005176, OG0005180
GO:1902115	BP	e	regulation of organelle assembly	1/110	2/12517	0.017499562691256347	6	1	1.0	1.0	1.0	0.40158790258491367	OG0000022
GO:0048638	BP	e	regulation of developmental growth	1/110	2/12517	0.017499562691256347	4	1	1.0	1.0	1.0	0.40158790258491367	OG0000041
GO:0045926	BP	e	negative regulation of growth	1/110	2/12517	0.017499562691256347	4	1	1.0	1.0	1.0	0.40158790258491367	OG0000041
GO:0090169	BP	e	regulation of spindle assembly	1/110	2/12517	0.017499562691256347	9	1	1.0	1.0	1.0	0.40158790258491367	OG0000022
GO:0070682	BP	e	proteasome regulatory particle assembly	1/110	2/12517	0.017499562691256347	7	1	1.0	1.0	1.0	0.40158790258491367	OG0001487
GO:0046051	BP	e	UTP metabolic process	1/110	2/12517	0.017499562691256347	10	1	1.0	1.0	1.0	0.40158790258491367	OG0000265
GO:0046621	BP	e	negative regulation of organ growth	1/110	2/12517	0.017499562691256347	6	1	1.0	1.0	1.0	0.40158790258491367	OG0000041
GO:0048640	BP	e	negative regulation of developmental growth	1/110	2/12517	0.017499562691256347	5	1	1.0	1.0	1.0	0.40158790258491367	OG0000041
GO:0009177	BP	e	pyrimidine deoxyribonucleoside monophosphate biosynthetic process	1/110	2/12517	0.017499562691256347	10	1	1.0	1.0	1.0	0.40158790258491367	OG0000972
GO:0009176	BP	e	pyrimidine deoxyribonucleoside monophosphate metabolic process	1/110	2/12517	0.017499562691256347	9	1	1.0	1.0	1.0	0.40158790258491367	OG0000972
GO:0072529	BP	e	pyrimidine-containing compound catabolic process	1/110	2/12517	0.017499562691256347	5	1	1.0	1.0	1.0	0.40158790258491367	OG0000972
GO:0051093	BP	e	negative regulation of developmental process	1/110	2/12517	0.017499562691256347	4	1	1.0	1.0	1.0	0.40158790258491367	OG0000041
GO:0040008	BP	e	regulation of growth	1/110	2/12517	0.017499562691256347	3	1	1.0	1.0	1.0	0.40158790258491367	OG0000041
GO:0006915	BP	e	apoptotic process	1/110	2/12517	0.017499562691256347	4	1	1.0	1.0	1.0	0.40158790258491367	OG0000232
GO:0008219	BP	e	cell death	1/110	2/12517	0.017499562691256347	2	1	1.0	1.0	1.0	0.40158790258491367	OG0000232
GO:0046620	BP	e	regulation of organ growth	1/110	2/12517	0.017499562691256347	5	1	1.0	1.0	1.0	0.40158790258491367	OG0000041
GO:0009162	BP	e	deoxyribonucleoside monophosphate metabolic process	1/110	2/12517	0.017499562691256347	8	1	1.0	1.0	1.0	0.40158790258491367	OG0000972
GO:0012501	BP	e	programmed cell death	1/110	2/12517	0.017499562691256347	3	1	1.0	1.0	1.0	0.40158790258491367	OG0000232
GO:0006108	BP	e	malate metabolic process	1/110	2/12517	0.017499562691256347	7	1	1.0	1.0	1.0	0.40158790258491367	OG0002646
GO:0009157	BP	e	deoxyribonucleoside monophosphate biosynthetic process	1/110	2/12517	0.017499562691256347	9	1	1.0	1.0	1.0	0.40158790258491367	OG0000972
GO:1901673	BP	e	regulation of mitotic spindle assembly	1/110	2/12517	0.017499562691256347	10	1	1.0	1.0	1.0	0.40158790258491367	OG0000022
GO:0046039	BP	e	GTP metabolic process	1/110	2/12517	0.017499562691256347	10	1	1.0	1.0	1.0	0.40158790258491367	OG0000265
GO:0006228	BP	e	UTP biosynthetic process	1/110	2/12517	0.017499562691256347	11	1	1.0	1.0	1.0	0.40158790258491367	OG0000265
GO:0002376	BP	e	immune system process	1/110	2/12517	0.017499562691256347	1	1	1.0	1.0	1.0	0.40158790258491367	OG0007205
GO:0006183	BP	e	GTP biosynthetic process	1/110	2/12517	0.017499562691256347	11	1	1.0	1.0	1.0	0.40158790258491367	OG0000265
GO:0006421	BP	e	asparaginyl-tRNA aminoacylation	1/110	2/12517	0.017499562691256347	11	1	1.0	1.0	1.0	0.40158790258491367	OG0000554
GO:0031122	BP	e	cytoplasmic microtubule organization	1/110	2/12517	0.017499562691256347	7	1	1.0	1.0	1.0	0.40158790258491367	OG0000038
GO:0006420	BP	e	arginyl-tRNA aminoacylation	1/110	2/12517	0.017499562691256347	11	1	1.0	1.0	1.0	0.40158790258491367	OG0000566
GO:0006644	BP	e	phospholipid metabolic process	4/110	118/12517	0.020170098696144338	5	4	1.0	1.0	1.0	0.4581493846695643	OG0000085, OG0001010, OG0007122, OG0011916
GO:0046488	BP	e	phosphatidylinositol metabolic process	3/110	71/12517	0.02451052134324903	7	3	1.0	1.0	1.0	0.4691690612309667	OG0000085, OG0001010, OG0007122
GO:0009143	BP	e	nucleoside triphosphate catabolic process	1/110	3/12517	0.02613520377027847	8	1	1.0	1.0	1.0	0.4691690612309667	OG0000972
GO:0042593	BP	e	glucose homeostasis	1/110	3/12517	0.02613520377027847	4	1	1.0	1.0	1.0	0.4691690612309667	OG0005266
GO:0051648	BP	e	vesicle localization	1/110	3/12517	0.02613520377027847	3	1	1.0	1.0	1.0	0.4691690612309667	OG0000022
GO:0033500	BP	e	carbohydrate homeostasis	1/110	3/12517	0.02613520377027847	3	1	1.0	1.0	1.0	0.4691690612309667	OG0005266
GO:0042908	BP	e	xenobiotic transport	1/110	3/12517	0.02613520377027847	4	1	1.0	1.0	1.0	0.4691690612309667	OG0000072
GO:0090224	BP	e	regulation of spindle organization	1/110	3/12517	0.02613520377027847	8	1	1.0	1.0	1.0	0.4691690612309667	OG0000022
GO:0009148	BP	e	pyrimidine nucleoside triphosphate biosynthetic process	1/110	3/12517	0.02613520377027847	9	1	1.0	1.0	1.0	0.4691690612309667	OG0000265
GO:0001678	BP	e	intracellular glucose homeostasis	1/110	3/12517	0.02613520377027847	5	1	1.0	1.0	1.0	0.4691690612309667	OG0005266
GO:0099518	BP	e	vesicle cytoskeletal trafficking	1/110	3/12517	0.02613520377027847	6	1	1.0	1.0	1.0	0.4691690612309667	OG0000022
GO:0006241	BP	e	CTP biosynthetic process	1/110	3/12517	0.02613520377027847	11	1	1.0	1.0	1.0	0.4691690612309667	OG0000265
GO:0009208	BP	e	pyrimidine ribonucleoside triphosphate metabolic process	1/110	3/12517	0.02613520377027847	9	1	1.0	1.0	1.0	0.4691690612309667	OG0000265
GO:0072386	BP	e	plus-end-directed organelle transport along microtubule	1/110	3/12517	0.02613520377027847	8	1	1.0	1.0	1.0	0.4691690612309667	OG0000022
GO:0009264	BP	e	deoxyribonucleotide catabolic process	1/110	3/12517	0.02613520377027847	9	1	1.0	1.0	1.0	0.4691690612309667	OG0000972
GO:0009209	BP	e	pyrimidine ribonucleoside triphosphate biosynthetic process	1/110	3/12517	0.02613520377027847	10	1	1.0	1.0	1.0	0.4691690612309667	OG0000265
GO:0009265	BP	e	2'-deoxyribonucleotide biosynthetic process	1/110	3/12517	0.02613520377027847	10	1	1.0	1.0	1.0	0.4691690612309667	OG0000972
GO:0060236	BP	e	regulation of mitotic spindle organization	1/110	3/12517	0.02613520377027847	9	1	1.0	1.0	1.0	0.4691690612309667	OG0000022
GO:0051304	BP	e	chromosome separation	1/110	3/12517	0.02613520377027847	3	1	1.0	1.0	1.0	0.4691690612309667	OG0000036
GO:0009221	BP	e	pyrimidine deoxyribonucleotide biosynthetic process	1/110	3/12517	0.02613520377027847	11	1	1.0	1.0	1.0	0.4691690612309667	OG0000972
GO:0072383	BP	e	plus-end-directed vesicle transport along microtubule	1/110	3/12517	0.02613520377027847	9	1	1.0	1.0	1.0	0.4691690612309667	OG0000022
GO:0072384	BP	e	organelle transport along microtubule	1/110	3/12517	0.02613520377027847	7	1	1.0	1.0	1.0	0.4691690612309667	OG0000022
GO:0047496	BP	e	vesicle transport along microtubule	1/110	3/12517	0.02613520377027847	8	1	1.0	1.0	1.0	0.4691690612309667	OG0000022
GO:0051650	BP	e	establishment of vesicle localization	1/110	3/12517	0.02613520377027847	4	1	1.0	1.0	1.0	0.4691690612309667	OG0000022
GO:0046036	BP	e	CTP metabolic process	1/110	3/12517	0.02613520377027847	10	1	1.0	1.0	1.0	0.4691690612309667	OG0000265
GO:0009219	BP	e	pyrimidine deoxyribonucleotide metabolic process	1/110	3/12517	0.02613520377027847	10	1	1.0	1.0	1.0	0.4691690612309667	OG0000972
GO:0046385	BP	e	deoxyribose phosphate biosynthetic process	1/110	3/12517	0.02613520377027847	6	1	1.0	1.0	1.0	0.4691690612309667	OG0000972
GO:0019725	BP	e	cellular homeostasis	2/110	29/12517	0.026626670313754132	2	2	1.0	1.0	1.0	0.4741677449473336	OG0000309, OG0005266
GO:0009141	BP	e	nucleoside triphosphate metabolic process	2/110	31/12517	0.030152674947531804	7	2	1.0	1.0	1.0	0.5213741419788775	OG0000265, OG0000972
GO:0000398	BP	e	mRNA splicing, via spliceosome	3/110	77/12517	0.03021440445430153	11	3	1.0	1.0	1.0	0.5213741419788775	OG0000488, OG0000509, OG0000514
GO:0000377	BP	e	RNA splicing, via transesterification reactions with bulged adenosine as nucleophile	3/110	77/12517	0.03021440445430153	10	3	1.0	1.0	1.0	0.5213741419788775	OG0000488, OG0000509, OG0000514
GO:0000375	BP	e	RNA splicing, via transesterification reactions	3/110	77/12517	0.03021440445430153	9	3	1.0	1.0	1.0	0.5213741419788775	OG0000488, OG0000509, OG0000514
GO:0051641	BP	e	cellular localization	7/110	341/12517	0.03063625821337869	2	7	1.0	1.0	1.0	0.5245870060229305	OG0000022, OG0000255, OG0000368, OG0000444, OG0001186, OG0005176, OG0005180
GO:0044281	BP	e	small molecule metabolic process	10/110	565/12517	0.0328545686231486	2	10	1.0	1.0	1.0	0.5582768683597618	OG0000116, OG0000265, OG0000412, OG0000509, OG0000554, OG0000566, OG0000741, OG0000833, OG0000972, OG0002646
GO:0006397	BP	e	mRNA processing	4/110	139/12517	0.03408410285792187	8	4	1.0	1.0	1.0	0.5596555373362152	OG0000311, OG0000488, OG0000509, OG0000514
GO:0006091	BP	e	generation of precursor metabolites and energy	3/110	81/12517	0.0343722860711786	3	3	1.0	1.0	1.0	0.5596555373362152	OG0000509, OG0000741, OG0007133
GO:0048870	BP	e	cell motility	1/110	4/12517	0.034695626303862394	2	1	1.0	1.0	1.0	0.5596555373362152	OG0000056
GO:0009394	BP	e	2'-deoxyribonucleotide metabolic process	1/110	4/12517	0.034695626303862394	9	1	1.0	1.0	1.0	0.5596555373362152	OG0000972
GO:0019692	BP	e	deoxyribose phosphate metabolic process	1/110	4/12517	0.034695626303862394	5	1	1.0	1.0	1.0	0.5596555373362152	OG0000972
GO:0070507	BP	e	regulation of microtubule cytoskeleton organization	1/110	4/12517	0.034695626303862394	7	1	1.0	1.0	1.0	0.5596555373362152	OG0000022
GO:0051241	BP	e	negative regulation of multicellular organismal process	1/110	4/12517	0.034695626303862394	4	1	1.0	1.0	1.0	0.5596555373362152	OG0000041
GO:0051668	BP	e	localization within membrane	2/110	35/12517	0.03772027668306008	3	2	1.0	1.0	1.0	0.6040671647229621	OG0000368, OG0005176
GO:0009117	BP	e	nucleotide metabolic process	4/110	144/12517	0.03804991401167132	7	4	1.0	1.0	1.0	0.604993632785574	OG0000116, OG0000265, OG0000509, OG0000972
GO:0006753	BP	e	nucleoside phosphate metabolic process	4/110	147/12517	0.04055162886760853	6	4	1.0	1.0	1.0	0.6401980557396922	OG0000116, OG0000265, OG0000509, OG0000972
GO:0051656	BP	e	establishment of organelle localization	1/110	5/12517	0.04318147950505917	3	1	1.0	1.0	1.0	0.6584974827924679	OG0000022
GO:0032456	BP	e	endocytic recycling	1/110	5/12517	0.04318147950505917	6	1	1.0	1.0	1.0	0.6584974827924679	OG0000368
GO:0009130	BP	e	pyrimidine nucleoside monophosphate biosynthetic process	1/110	5/12517	0.04318147950505917	9	1	1.0	1.0	1.0	0.6584974827924679	OG0000972
GO:0009129	BP	e	pyrimidine nucleoside monophosphate metabolic process	1/110	5/12517	0.04318147950505917	8	1	1.0	1.0	1.0	0.6584974827924679	OG0000972
GO:0019752	BP	e	carboxylic acid metabolic process	6/110	291/12517	0.04318986185431281	5	6	1.0	1.0	1.0	0.6584974827924679	OG0000412, OG0000554, OG0000566, OG0000741, OG0000833, OG0002646
GO:0043436	BP	e	oxoacid metabolic process	6/110	292/12517	0.043792505487374886	4	6	1.0	1.0	1.0	0.6631436545231054	OG0000412, OG0000554, OG0000566, OG0000741, OG0000833, OG0002646
GO:0008380	BP	e	RNA splicing	3/110	90/12517	0.04475035980072737	8	3	1.0	1.0	1.0	0.6730696007866158	OG0000488, OG0000509, OG0000514
GO:0006082	BP	e	organic acid metabolic process	6/110	296/12517	0.046256001854405204	3	6	1.0	1.0	1.0	0.6910460411268858	OG0000412, OG0000554, OG0000566, OG0000741, OG0000833, OG0002646
GO:0006996	BP	e	organelle organization	5/110	224/12517	0.04748112631910925	4	5	1.0	1.0	1.0	0.7027620785899894	OG0000038, OG0000232, OG0000368, OG0007119, OG0007122
GO:0006399	BP	e	tRNA metabolic process	4/110	155/12517	0.04767164144972525	8	4	1.0	1.0	1.0	0.7027620785899894	OG0000221, OG0000412, OG0000554, OG0000566
GO:0005839	CC	e	proteasome core complex	3/110	18/12517	0.0004894800027783529	3	3	0.2422926013752847	0.23619574254895018	0.2422926013752847	0.2422926013752847	OG0007115, OG0007140, OG0007205
GO:0005858	CC	e	axonemal dynein complex	2/110	6/12517	0.0011218418554254212	4	2	0.5553117184355835	0.5413382948448773	0.5541898765801581	0.27765585921779173	OG0000056, OG0007125
GO:1902494	CC	e	catalytic complex	8/110	331/12517	0.008718904007497705	2	8	1.0	1.0	1.0	0.7218569610143243	OG0000056, OG0000375, OG0007115, OG0007125, OG0007133, OG0007140, OG0007194, OG0007205
GO:0072357	CC	e	PTW/PP1 phosphatase complex	1/110	1/12517	0.008788048254374051	6	1	1.0	1.0	1.0	0.7218569610143243	OG0000375
GO:0000164	CC	e	protein phosphatase type 1 complex	1/110	1/12517	0.008788048254374051	5	1	1.0	1.0	1.0	0.7218569610143243	OG0000375
GO:0071439	CC	e	clathrin complex	1/110	1/12517	0.008788048254374051	3	1	1.0	1.0	1.0	0.7218569610143243	OG0000255
GO:0030125	CC	e	clathrin vesicle coat	1/110	2/12517	0.017499562691256347	5	1	1.0	1.0	1.0	0.7218569610143243	OG0000255
GO:0005688	CC	e	U6 snRNP	1/110	2/12517	0.017499562691256347	5	1	1.0	1.0	1.0	0.7218569610143243	OG0000509
GO:0000930	CC	e	gamma-tubulin complex	1/110	2/12517	0.017499562691256347	2	1	1.0	1.0	1.0	0.7218569610143243	OG0000038
GO:0030118	CC	e	clathrin coat	1/110	2/12517	0.017499562691256347	4	1	1.0	1.0	1.0	0.7218569610143243	OG0000255
GO:0030132	CC	e	clathrin coat of coated pit	1/110	2/12517	0.017499562691256347	5	1	1.0	1.0	1.0	0.7218569610143243	OG0000255
GO:0030130	CC	e	clathrin coat of trans-Golgi network vesicle	1/110	2/12517	0.017499562691256347	6	1	1.0	1.0	1.0	0.7218569610143243	OG0000255
GO:0030286	CC	e	dynein complex	2/110	25/12517	0.020126521960402932	3	2	1.0	1.0	1.0	0.7663560284922655	OG0000056, OG0007125
GO:0072487	CC	e	MSL complex	1/110	3/12517	0.02613520377027847	8	1	1.0	1.0	1.0	0.9240661333062744	OG0007194
GO:0000813	CC	e	ESCRT I complex	1/110	4/12517	0.034695626303862394	3	1	1.0	1.0	1.0	1.0	OG0000126
GO:0140303	MF	e	intramembrane lipid transporter activity	4/110	7/12517	1.9366192922620506e-07	3	4	0.0003127640157003212	0.0003048829152430451	0.0003127640157003212	0.00031276401570032113	OG0000074, OG0003028, OG0003959, OG0011924
GO:0005319	MF	e	lipid transporter activity	4/110	11/12517	1.7770063251819743e-06	2	4	0.0028698652151688884	0.0027975496835725058	0.0028680882088437066	0.0014349326075844442	OG0000074, OG0003028, OG0003959, OG0011924
GO:0017128	MF	e	phospholipid scramblase activity	3/110	5/12517	6.520175203645879e-06	4	3	0.010530082953888095	0.010264743472946787	0.010517042603480803	0.003510027651296032	OG0003028, OG0003959, OG0011924
GO:0043167	MF	e	ion binding	46/110	2958/12517	2.2777305111047476e-05	2	46	0.036785347754341675	0.0358584220005632	0.036717015839008535	0.009196336938585417	OG0000022, OG0000023, OG0000036, OG0000038, OG0000041, OG0000053, OG0000056, OG0000072, OG0000074, OG0000084, OG0000094, OG0000116, OG0000133, OG0000137, OG0000160, OG0000172, OG0000221, OG0000232, OG0000265, OG0000309, OG0000368, OG0000371, OG0000412, OG0000524, OG0000554, OG0000566, OG0000574, OG0000754, OG0000813, OG0000833, OG0000848, OG0000972, OG0001186, OG0001420, OG0002312, OG0002346, OG0…
GO:0005548	MF	e	phospholipid transporter activity	3/110	8/12517	3.581578711396718e-05	3	3	0.05784249618905699	0.05638496750838436	0.05769923304060113	0.011568499237811398	OG0003028, OG0003959, OG0011924
GO:0097159	MF	e	organic cyclic compound binding	48/110	3340/12517	0.00012573453899186819	2	48	0.2030612804718671	0.19794449506802678	0.20243260777690777	0.02900875435312387	OG0000022, OG0000036, OG0000038, OG0000056, OG0000072, OG0000074, OG0000084, OG0000116, OG0000127, OG0000133, OG0000160, OG0000172, OG0000221, OG0000232, OG0000265, OG0000309, OG0000311, OG0000368, OG0000371, OG0000412, OG0000443, OG0000488, OG0000524, OG0000554, OG0000566, OG0000813, OG0000833, OG0000848, OG0001186, OG0001783, OG0001916, OG0002312, OG0002346, OG0003869, OG0005262, OG0005266, OG0…
GO:1901363	MF	e	heterocyclic compound binding	48/110	3340/12517	0.00012573453899186819	2	48	0.2030612804718671	0.19794449506802678	0.20243260777690777	0.02900875435312387	OG0000022, OG0000036, OG0000038, OG0000056, OG0000072, OG0000074, OG0000084, OG0000116, OG0000127, OG0000133, OG0000160, OG0000172, OG0000221, OG0000232, OG0000265, OG0000309, OG0000311, OG0000368, OG0000371, OG0000412, OG0000443, OG0000488, OG0000524, OG0000554, OG0000566, OG0000813, OG0000833, OG0000848, OG0001186, OG0001783, OG0001916, OG0002312, OG0002346, OG0003869, OG0005262, OG0005266, OG0…
GO:0043168	MF	e	anion binding	32/110	1922/12517	0.00025527380029693244	3	32	0.4122671874795459	0.4018787829423751	0.41048027087746736	0.04992610824634132	OG0000022, OG0000036, OG0000038, OG0000056, OG0000072, OG0000074, OG0000084, OG0000116, OG0000133, OG0000160, OG0000172, OG0000221, OG0000232, OG0000265, OG0000309, OG0000368, OG0000371, OG0000412, OG0000554, OG0000566, OG0000813, OG0000833, OG0000848, OG0001186, OG0002312, OG0002346, OG0003869, OG0005266, OG0007154, OG0007202, OG0011941, OG0011990
GO:0004725	MF	e	protein tyrosine phosphatase activity	3/110	15/12517	0.0002782259902272891	7	3	0.4493349742170719	0.4380125269628923	0.4471091662952536	0.04992610824634132	OG0000107, OG0000265, OG0011944
GO:0016791	MF	e	phosphatase activity	7/110	149/12517	0.0003364462902125939	5	7	0.5433607586933391	0.5296690278392786	0.5403327420814258	0.05433607586933391	OG0000085, OG0000094, OG0000107, OG0000265, OG0000375, OG0007122, OG0011944
GO:0035639	MF	e	purine ribonucleoside triphosphate binding	28/110	1694/12517	0.000680563118692844	4	28	1.0	1.0	1.0	0.0934480616158978	OG0000022, OG0000036, OG0000038, OG0000056, OG0000072, OG0000074, OG0000084, OG0000116, OG0000133, OG0000160, OG0000172, OG0000232, OG0000265, OG0000368, OG0000412, OG0000554, OG0000566, OG0000813, OG0000848, OG0001186, OG0002312, OG0002346, OG0003869, OG0005266, OG0007154, OG0007202, OG0011941, OG0011990
GO:0032555	MF	e	purine ribonucleotide binding	28/110	1702/12517	0.0007190209878428148	6	28	1.0	1.0	1.0	0.0934480616158978	OG0000022, OG0000036, OG0000038, OG0000056, OG0000072, OG0000074, OG0000084, OG0000116, OG0000133, OG0000160, OG0000172, OG0000232, OG0000265, OG0000368, OG0000412, OG0000554, OG0000566, OG0000813, OG0000848, OG0001186, OG0002312, OG0002346, OG0003869, OG0005266, OG0007154, OG0007202, OG0011941, OG0011990
GO:2001070	MF	e	starch binding	2/110	5/12517	0.0007522134990753383	4	2	1.0	1.0	1.0	0.0934480616158978	OG0000022, OG0000348
GO:0016787	MF	e	hydrolase activity	29/110	1827/12517	0.0010370750909510311	2	29	1.0	1.0	1.0	0.11586778192008876	OG0000038, OG0000056, OG0000074, OG0000085, OG0000094, OG0000107, OG0000137, OG0000160, OG0000232, OG0000265, OG0000352, OG0000375, OG0000412, OG0000584, OG0000754, OG0000813, OG0000839, OG0000848, OG0000972, OG0001186, OG0005185, OG0007115, OG0007122, OG0007140, OG0007205, OG0011944, OG0011990, OG0012002, OG0012010
GO:0032553	MF	e	ribonucleotide binding	28/110	1722/12517	0.0011363539917202186	5	28	1.0	1.0	1.0	0.11586778192008876	OG0000022, OG0000036, OG0000038, OG0000056, OG0000072, OG0000074, OG0000084, OG0000116, OG0000133, OG0000160, OG0000172, OG0000232, OG0000265, OG0000368, OG0000412, OG0000554, OG0000566, OG0000813, OG0000848, OG0001186, OG0002312, OG0002346, OG0003869, OG0005266, OG0007154, OG0007202, OG0011941, OG0011990
GO:0036094	MF	e	small molecule binding	32/110	2096/12517	0.0011718912769338044	2	32	1.0	1.0	1.0	0.11586778192008876	OG0000022, OG0000036, OG0000038, OG0000056, OG0000072, OG0000074, OG0000084, OG0000116, OG0000133, OG0000160, OG0000172, OG0000221, OG0000232, OG0000265, OG0000309, OG0000368, OG0000371, OG0000412, OG0000554, OG0000566, OG0000813, OG0000833, OG0000848, OG0001186, OG0002312, OG0002346, OG0003869, OG0005266, OG0007154, OG0007202, OG0011941, OG0011990
GO:0097367	MF	e	carbohydrate derivative binding	28/110	1740/12517	0.0012196608623167237	2	28	1.0	1.0	1.0	0.11586778192008876	OG0000022, OG0000036, OG0000038, OG0000056, OG0000072, OG0000074, OG0000084, OG0000116, OG0000133, OG0000160, OG0000172, OG0000232, OG0000265, OG0000368, OG0000412, OG0000554, OG0000566, OG0000813, OG0000848, OG0001186, OG0002312, OG0002346, OG0003869, OG0005266, OG0007154, OG0007202, OG0011941, OG0011990
GO:0042578	MF	e	phosphoric ester hydrolase activity	7/110	187/12517	0.0012944986549880133	4	7	1.0	1.0	1.0	0.1161452959892023	OG0000085, OG0000094, OG0000107, OG0000265, OG0000375, OG0007122, OG0011944
GO:0030247	MF	e	polysaccharide binding	2/110	7/12517	0.0015615669457117365	3	2	1.0	1.0	1.0	0.12663066484245442	OG0000022, OG0000348
GO:0017076	MF	e	purine nucleotide binding	29/110	1837/12517	0.0015681816079560918	5	29	1.0	1.0	1.0	0.12663066484245442	OG0000022, OG0000036, OG0000038, OG0000056, OG0000072, OG0000074, OG0000084, OG0000116, OG0000133, OG0000160, OG0000172, OG0000232, OG0000265, OG0000309, OG0000368, OG0000412, OG0000554, OG0000566, OG0000813, OG0000848, OG0001186, OG0002312, OG0002346, OG0003869, OG0005266, OG0007154, OG0007202, OG0011941, OG0011990
GO:0000166	MF	e	nucleotide binding	30/110	1969/12517	0.0021599461522588456	4	30	1.0	1.0	1.0	0.1585596834499107	OG0000022, OG0000036, OG0000038, OG0000056, OG0000072, OG0000074, OG0000084, OG0000116, OG0000133, OG0000160, OG0000172, OG0000221, OG0000232, OG0000265, OG0000309, OG0000368, OG0000412, OG0000554, OG0000566, OG0000813, OG0000848, OG0001186, OG0002312, OG0002346, OG0003869, OG0005266, OG0007154, OG0007202, OG0011941, OG0011990
GO:1901265	MF	e	nucleoside phosphate binding	30/110	1969/12517	0.0021599461522588456	3	30	1.0	1.0	1.0	0.1585596834499107	OG0000022, OG0000036, OG0000038, OG0000056, OG0000072, OG0000074, OG0000084, OG0000116, OG0000133, OG0000160, OG0000172, OG0000221, OG0000232, OG0000265, OG0000309, OG0000368, OG0000412, OG0000554, OG0000566, OG0000813, OG0000848, OG0001186, OG0002312, OG0002346, OG0003869, OG0005266, OG0007154, OG0007202, OG0011941, OG0011990
GO:0004721	MF	e	phosphoprotein phosphatase activity	4/110	73/12517	0.003858839492825338	6	4	1.0	1.0	1.0	0.27095764264838784	OG0000107, OG0000265, OG0000375, OG0011944
GO:0003824	MF	e	catalytic activity	59/110	5008/12517	0.0043890725435975575	1	59	1.0	1.0	1.0	0.28952634462492954	OG0000022, OG0000036, OG0000038, OG0000041, OG0000056, OG0000074, OG0000084, OG0000085, OG0000094, OG0000107, OG0000116, OG0000133, OG0000137, OG0000160, OG0000172, OG0000221, OG0000232, OG0000265, OG0000309, OG0000352, OG0000371, OG0000375, OG0000412, OG0000433, OG0000443, OG0000509, OG0000554, OG0000566, OG0000574, OG0000584, OG0000741, OG0000754, OG0000813, OG0000833, OG0000839, OG0000848, OG0…
GO:0005488	MF	e	binding	80/110	7429/12517	0.004481831960138228	1	80	1.0	1.0	1.0	0.28952634462492954	OG0000022, OG0000023, OG0000036, OG0000038, OG0000041, OG0000050, OG0000053, OG0000056, OG0000072, OG0000074, OG0000084, OG0000085, OG0000094, OG0000111, OG0000116, OG0000126, OG0000127, OG0000133, OG0000137, OG0000160, OG0000172, OG0000221, OG0000222, OG0000232, OG0000255, OG0000265, OG0000309, OG0000311, OG0000348, OG0000352, OG0000368, OG0000371, OG0000412, OG0000443, OG0000444, OG0000488, OG0…
GO:0004298	MF	e	threonine-type endopeptidase activity	2/110	12/12517	0.00476886610911649	5	2	1.0	1.0	1.0	0.29621995254704353	OG0007115, OG0007140
GO:0070003	MF	e	threonine-type peptidase activity	2/110	13/12517	0.005603725256995514	4	2	1.0	1.0	1.0	0.32535431365587114	OG0007115, OG0007140
GO:0004175	MF	e	endopeptidase activity	6/110	184/12517	0.005640817821897457	4	6	1.0	1.0	1.0	0.32535431365587114	OG0000352, OG0000754, OG0005185, OG0007115, OG0007140, OG0007205
GO:0043169	MF	e	cation binding	19/110	1176/12517	0.00799846829655964	3	19	1.0	1.0	1.0	0.3300627425770719	OG0000023, OG0000036, OG0000041, OG0000053, OG0000074, OG0000094, OG0000116, OG0000137, OG0000368, OG0000371, OG0000524, OG0000574, OG0000754, OG0000972, OG0001420, OG0005185, OG0011901, OG0011908, OG0011949
GO:0016776	MF	e	phosphotransferase activity, phosphate group as acceptor	2/110	16/12517	0.008474357087950168	4	2	1.0	1.0	1.0	0.3300627425770719	OG0000116, OG0000265
GO:0004802	MF	e	transketolase activity	1/110	1/12517	0.008788048254374051	4	1	1.0	1.0	1.0	0.3300627425770719	OG0000509
GO:0005179	MF	e	hormone activity	1/110	1/12517	0.008788048254374051	5	1	1.0	1.0	1.0	0.3300627425770719	OG0000255
GO:0032051	MF	e	clathrin light chain binding	1/110	1/12517	0.008788048254374051	4	1	1.0	1.0	1.0	0.3300627425770719	OG0000255
GO:0009041	MF	e	UMP/dUMP kinase activity	1/110	1/12517	0.008788048254374051	7	1	1.0	1.0	1.0	0.3300627425770719	OG0000116
GO:0004170	MF	e	dUTP diphosphatase activity	1/110	1/12517	0.008788048254374051	7	1	1.0	1.0	1.0	0.3300627425770719	OG0000972
GO:0160041	MF	e	neuropeptide activity	1/110	1/12517	0.008788048254374051	5	1	1.0	1.0	1.0	0.3300627425770719	OG0000255
GO:0004013	MF	e	adenosylhomocysteinase activity	1/110	1/12517	0.008788048254374051	4	1	1.0	1.0	1.0	0.3300627425770719	OG0000839
GO:0051377	MF	e	mannose-ethanolamine phosphotransferase activity	1/110	1/12517	0.008788048254374051	5	1	1.0	1.0	1.0	0.3300627425770719	OG0001010
GO:0005184	MF	e	neuropeptide hormone activity	1/110	1/12517	0.008788048254374051	6	1	1.0	1.0	1.0	0.3300627425770719	OG0000255
GO:0004832	MF	e	valine-tRNA ligase activity	1/110	1/12517	0.008788048254374051	6	1	1.0	1.0	1.0	0.3300627425770719	OG0000412
GO:0004111	MF	e	creatine kinase activity	1/110	1/12517	0.008788048254374051	5	1	1.0	1.0	1.0	0.3300627425770719	OG0000433
GO:0005185	MF	e	neurohypophyseal hormone activity	1/110	1/12517	0.008788048254374051	7	1	1.0	1.0	1.0	0.3300627425770719	OG0000255
GO:0046508	MF	e	hydrolase activity, acting on carbon-sulfur bonds	1/110	1/12517	0.008788048254374051	3	1	1.0	1.0	1.0	0.3300627425770719	OG0000839
GO:0140096	MF	e	catalytic activity, acting on a protein	22/110	1442/12517	0.009761365366584082	2	22	1.0	1.0	1.0	0.35828647879621117	OG0000036, OG0000041, OG0000084, OG0000107, OG0000133, OG0000137, OG0000172, OG0000265, OG0000352, OG0000375, OG0000584, OG0000754, OG0002312, OG0002346, OG0003869, OG0005185, OG0007115, OG0007140, OG0007154, OG0007194, OG0007205, OG0011944
GO:0030554	MF	e	adenyl nucleotide binding	22/110	1453/12517	0.0101398757575158	6	22	1.0	1.0	1.0	0.3639088744086226	OG0000022, OG0000036, OG0000056, OG0000072, OG0000074, OG0000084, OG0000116, OG0000133, OG0000172, OG0000265, OG0000309, OG0000412, OG0000554, OG0000566, OG0000813, OG0000848, OG0002312, OG0002346, OG0003869, OG0005266, OG0007154, OG0007202
GO:0008237	MF	e	metallopeptidase activity	4/110	98/12517	0.010840267947120456	4	4	1.0	1.0	1.0	0.38058766814346817	OG0000137, OG0000584, OG0000754, OG0005185
GO:0016788	MF	e	hydrolase activity, acting on ester bonds	9/110	418/12517	0.011285961684978335	3	9	1.0	1.0	1.0	0.38342703951932844	OG0000085, OG0000094, OG0000107, OG0000265, OG0000375, OG0000412, OG0007122, OG0011944, OG0012002
GO:0004812	MF	e	aminoacyl-tRNA ligase activity	3/110	54/12517	0.011836585101287734	5	3	1.0	1.0	1.0	0.38342703951932844	OG0000412, OG0000554, OG0000566
GO:0016875	MF	e	ligase activity, forming carbon-oxygen bonds	3/110	54/12517	0.011836585101287734	3	3	1.0	1.0	1.0	0.38342703951932844	OG0000412, OG0000554, OG0000566
GO:0016780	MF	e	phosphotransferase activity, for other substituted phosphate groups	2/110	19/12517	0.011870806177068993	4	2	1.0	1.0	1.0	0.38342703951932844	OG0001010, OG0011916
GO:0005524	MF	e	ATP binding	21/110	1375/12517	0.01294498510136796	8	21	1.0	1.0	1.0	0.40373991066255716	OG0000022, OG0000036, OG0000056, OG0000072, OG0000074, OG0000084, OG0000116, OG0000133, OG0000172, OG0000265, OG0000412, OG0000554, OG0000566, OG0000813, OG0000848, OG0002312, OG0002346, OG0003869, OG0005266, OG0007154, OG0007202
GO:0032559	MF	e	adenyl ribonucleotide binding	21/110	1383/12517	0.01320508304920853	7	21	1.0	1.0	1.0	0.40373991066255716	OG0000022, OG0000036, OG0000056, OG0000072, OG0000074, OG0000084, OG0000116, OG0000133, OG0000172, OG0000265, OG0000412, OG0000554, OG0000566, OG0000813, OG0000848, OG0002312, OG0002346, OG0003869, OG0005266, OG0007154, OG0007202
GO:0019205	MF	e	nucleobase-containing compound kinase activity	2/110	21/12517	0.01441288746577652	5	2	1.0	1.0	1.0	0.40373991066255716	OG0000116, OG0000265
GO:0140101	MF	e	catalytic activity, acting on a tRNA	4/110	107/12517	0.014588690170922979	4	4	1.0	1.0	1.0	0.40373991066255716	OG0000221, OG0000412, OG0000554, OG0000566
GO:0003674	MF	e	molecular_function	104/110	10879/12517	0.014890541682247713	0	104	1.0	1.0	1.0	0.40373991066255716	OG0000022, OG0000023, OG0000036, OG0000038, OG0000041, OG0000050, OG0000053, OG0000056, OG0000072, OG0000074, OG0000084, OG0000085, OG0000094, OG0000107, OG0000111, OG0000116, OG0000126, OG0000127, OG0000133, OG0000137, OG0000160, OG0000172, OG0000221, OG0000222, OG0000232, OG0000255, OG0000265, OG0000309, OG0000311, OG0000348, OG0000352, OG0000368, OG0000371, OG0000375, OG0000412, OG0000433, OG0…
GO:0030060	MF	e	L-malate dehydrogenase activity	1/110	2/12517	0.017499562691256347	5	1	1.0	1.0	1.0	0.40373991066255716	OG0002646
GO:0004550	MF	e	nucleoside diphosphate kinase activity	1/110	2/12517	0.017499562691256347	6	1	1.0	1.0	1.0	0.40373991066255716	OG0000265
GO:0004801	MF	e	transaldolase activity	1/110	2/12517	0.017499562691256347	4	1	1.0	1.0	1.0	0.40373991066255716	OG0000509
GO:0004791	MF	e	thioredoxin-disulfide reductase (NADP) activity	1/110	2/12517	0.017499562691256347	5	1	1.0	1.0	1.0	0.40373991066255716	OG0000309
GO:0005102	MF	e	signaling receptor binding	1/110	2/12517	0.017499562691256347	3	1	1.0	1.0	1.0	0.40373991066255716	OG0000255
GO:0030545	MF	e	signaling receptor regulator activity	1/110	2/12517	0.017499562691256347	2	1	1.0	1.0	1.0	0.40373991066255716	OG0000255
GO:0008559	MF	e	ABC-type xenobiotic transporter activity	1/110	2/12517	0.017499562691256347	7	1	1.0	1.0	1.0	0.40373991066255716	OG0000072
GO:0004807	MF	e	triose-phosphate isomerase activity	1/110	2/12517	0.017499562691256347	5	1	1.0	1.0	1.0	0.40373991066255716	OG0000741
GO:0030546	MF	e	signaling receptor activator activity	1/110	2/12517	0.017499562691256347	3	1	1.0	1.0	1.0	0.40373991066255716	OG0000255
GO:0004816	MF	e	asparagine-tRNA ligase activity	1/110	2/12517	0.017499562691256347	6	1	1.0	1.0	1.0	0.40373991066255716	OG0000554
GO:0004814	MF	e	arginine-tRNA ligase activity	1/110	2/12517	0.017499562691256347	6	1	1.0	1.0	1.0	0.40373991066255716	OG0000566
GO:0048018	MF	e	receptor ligand activity	1/110	2/12517	0.017499562691256347	4	1	1.0	1.0	1.0	0.40373991066255716	OG0000255
GO:0045131	MF	e	pre-mRNA branch point binding	1/110	2/12517	0.017499562691256347	6	1	1.0	1.0	1.0	0.40373991066255716	OG0000488
GO:0140326	MF	e	ATPase-coupled intramembrane lipid transporter activity	1/110	2/12517	0.017499562691256347	4	1	1.0	1.0	1.0	0.40373991066255716	OG0000074
GO:0004591	MF	e	oxoglutarate dehydrogenase (succinyl-transferring) activity	1/110	2/12517	0.017499562691256347	5	1	1.0	1.0	1.0	0.40373991066255716	OG0000371
GO:0046872	MF	e	metal ion binding	18/110	1156/12517	0.018638436984381265	4	18	1.0	1.0	1.0	0.42395881309543304	OG0000023, OG0000036, OG0000041, OG0000053, OG0000074, OG0000094, OG0000116, OG0000137, OG0000368, OG0000524, OG0000574, OG0000754, OG0000972, OG0001420, OG0005185, OG0011901, OG0011908, OG0011949
GO:0005525	MF	e	GTP binding	7/110	324/12517	0.024063524074262117	8	7	1.0	1.0	1.0	0.5276044261124966	OG0000038, OG0000160, OG0000232, OG0000368, OG0001186, OG0011941, OG0011990
GO:0032561	MF	e	guanyl ribonucleotide binding	7/110	324/12517	0.024063524074262117	7	7	1.0	1.0	1.0	0.5276044261124966	OG0000038, OG0000160, OG0000232, OG0000368, OG0001186, OG0011941, OG0011990
GO:0030246	MF	e	carbohydrate binding	3/110	72/12517	0.025416549117465	2	3	1.0	1.0	1.0	0.5276044261124966	OG0000022, OG0000348, OG0005266
GO:0004712	MF	e	protein serine/threonine/tyrosine kinase activity	1/110	3/12517	0.02613520377027847	6	1	1.0	1.0	1.0	0.5276044261124966	OG0000036
GO:0004127	MF	e	cytidylate kinase activity	1/110	3/12517	0.02613520377027847	7	1	1.0	1.0	1.0	0.5276044261124966	OG0000116
GO:0004017	MF	e	adenylate kinase activity	1/110	3/12517	0.02613520377027847	7	1	1.0	1.0	1.0	0.5276044261124966	OG0000116
GO:0016615	MF	e	malate dehydrogenase activity	1/110	3/12517	0.02613520377027847	4	1	1.0	1.0	1.0	0.5276044261124966	OG0002646
GO:0106413	MF	e	RNA dihydrouridine synthase activity	1/110	3/12517	0.02613520377027847	5	1	1.0	1.0	1.0	0.5276044261124966	OG0000221
GO:0017150	MF	e	tRNA dihydrouridine synthase activity	1/110	3/12517	0.02613520377027847	6	1	1.0	1.0	1.0	0.5276044261124966	OG0000221
GO:0016772	MF	e	transferase activity, transferring phosphorus-containing groups	15/110	945/12517	0.026776746113116083	3	15	1.0	1.0	1.0	0.5338820366997836	OG0000036, OG0000084, OG0000116, OG0000133, OG0000172, OG0000265, OG0000433, OG0000443, OG0001010, OG0002312, OG0002346, OG0003869, OG0005266, OG0007154, OG0011916
GO:0008233	MF	e	peptidase activity	8/110	415/12517	0.029726593548464547	3	8	1.0	1.0	1.0	0.5854688851313444	OG0000137, OG0000352, OG0000584, OG0000754, OG0005185, OG0007115, OG0007140, OG0007205
GO:0140098	MF	e	catalytic activity, acting on RNA	6/110	273/12517	0.033233104628110646	3	6	1.0	1.0	1.0	0.6295891739408738	OG0000133, OG0000221, OG0000412, OG0000443, OG0000554, OG0000566
GO:0003676	MF	e	nucleic acid binding	20/110	1426/12517	0.03334225041416193	3	20	1.0	1.0	1.0	0.6295891739408738	OG0000127, OG0000133, OG0000311, OG0000443, OG0000488, OG0000524, OG0000554, OG0000566, OG0000848, OG0001916, OG0005262, OG0007129, OG0007134, OG0007202, OG0011927, OG0011987, OG0011996, OG0012002, OG0012013, OG0012022
GO:0036002	MF	e	pre-mRNA binding	1/110	4/12517	0.034695626303862394	5	1	1.0	1.0	1.0	0.6295891739408738	OG0000488
GO:0004707	MF	e	MAP kinase activity	1/110	4/12517	0.034695626303862394	7	1	1.0	1.0	1.0	0.6295891739408738	OG0000172
GO:0004362	MF	e	glutathione-disulfide reductase (NADP) activity	1/110	4/12517	0.034695626303862394	6	1	1.0	1.0	1.0	0.6295891739408738	OG0000309
GO:0008444	MF	e	CDP-diacylglycerol-glycerol-3-phosphate 3-phosphatidyltransferase activity	1/110	4/12517	0.034695626303862394	6	1	1.0	1.0	1.0	0.6295891739408738	OG0011916
GO:0017169	MF	e	CDP-alcohol phosphatidyltransferase activity	1/110	4/12517	0.034695626303862394	5	1	1.0	1.0	1.0	0.6295891739408738	OG0011916
GO:0004674	MF	e	protein serine/threonine kinase activity	3/110	85/12517	0.0388114197536911	6	3	1.0	1.0	1.0	0.6964493655801237	OG0000036, OG0000133, OG0000172
GO:0140657	MF	e	ATP-dependent activity	7/110	362/12517	0.04030798682116117	1	7	1.0	1.0	1.0	0.7153560298480801	OG0000022, OG0000056, OG0000072, OG0000074, OG0000084, OG0000133, OG0000848
GO:0015038	MF	e	glutathione disulfide oxidoreductase activity	1/110	5/12517	0.04318147950505917	5	1	1.0	1.0	1.0	0.74189456809224	OG0000309
GO:0030276	MF	e	clathrin binding	1/110	5/12517	0.04318147950505917	3	1	1.0	1.0	1.0	0.74189456809224	OG0000255
GO:0016775	MF	e	phosphotransferase activity, nitrogenous group as acceptor	1/110	5/12517	0.04318147950505917	4	1	1.0	1.0	1.0	0.74189456809224	OG0000433
GO:0016301	MF	e	kinase activity	12/110	776/12517	0.046656175552826626	4	12	1.0	1.0	1.0	0.7931549843980527	OG0000036, OG0000084, OG0000116, OG0000133, OG0000172, OG0000265, OG0000433, OG0002312, OG0002346, OG0003869, OG0005266, OG0007154

## Sheet: Paramar. canc. losses
# GO	NS	enrichment	name	ratio_in_study	ratio_in_pop	p_uncorrected	depth	study_count	p_bonferroni	p_sidak	p_holm	p_fdr_bh	study_items
GO:0009987	BP	e	cellular process	229/355	4848/12517	4.051733026416735e-23	1	229	9.290623829573573e-20	9.056474003323494e-20	9.290623829573573e-20	9.290623829573572e-20	OG0000022, OG0000028, OG0000033, OG0000036, OG0000038, OG0000039, OG0000042, OG0000044, OG0000046, OG0000050, OG0000051, OG0000053, OG0000056, OG0000059, OG0000060, OG0000061, OG0000063, OG0000065, OG0000066, OG0000071, OG0000072, OG0000075, OG0000081, OG0000089, OG0000091, OG0000093, OG0000094, OG0000097, OG0000106, OG0000117, OG0000118, OG0000119, OG0000123, OG0000128, OG0000152, OG0000154, OG0…
GO:0090304	BP	e	nucleic acid metabolic process	92/355	1082/12517	1.0657390036711684e-22	5	92	2.4437395354179893e-19	2.382150432456231e-19	2.442673796414318e-19	1.2218697677089947e-19	OG0000028, OG0000039, OG0000051, OG0000081, OG0000089, OG0000093, OG0000117, OG0000119, OG0000152, OG0000154, OG0000161, OG0000180, OG0000183, OG0000186, OG0000202, OG0000221, OG0000227, OG0000233, OG0000234, OG0000273, OG0000294, OG0000333, OG0000344, OG0000369, OG0000416, OG0000448, OG0000463, OG0000553, OG0000566, OG0000631, OG0000640, OG0000648, OG0000738, OG0000755, OG0000786, OG0000798, OG0…
GO:0006139	BP	e	nucleobase-containing compound metabolic process	102/355	1307/12517	1.8479948653112427e-22	4	102	4.23745222615868e-19	4.1306565232329265e-19	4.233756236428057e-19	1.4124840753862266e-19	OG0000028, OG0000039, OG0000051, OG0000081, OG0000089, OG0000093, OG0000117, OG0000119, OG0000152, OG0000154, OG0000161, OG0000180, OG0000183, OG0000186, OG0000202, OG0000221, OG0000227, OG0000233, OG0000234, OG0000265, OG0000273, OG0000285, OG0000294, OG0000333, OG0000344, OG0000369, OG0000416, OG0000448, OG0000463, OG0000553, OG0000566, OG0000629, OG0000631, OG0000640, OG0000648, OG0000738, OG0…
GO:0008150	BP	e	biological_process	267/355	6299/12517	3.5958888612395825e-22	0	267	8.245373158822362e-19	8.037566586527429e-19	8.234585492238644e-19	2.0613432897055906e-19	OG0000022, OG0000028, OG0000033, OG0000036, OG0000038, OG0000039, OG0000041, OG0000042, OG0000044, OG0000046, OG0000050, OG0000051, OG0000053, OG0000056, OG0000059, OG0000060, OG0000061, OG0000063, OG0000065, OG0000066, OG0000071, OG0000072, OG0000073, OG0000074, OG0000075, OG0000081, OG0000089, OG0000091, OG0000093, OG0000094, OG0000097, OG0000106, OG0000117, OG0000118, OG0000119, OG0000123, OG0…
GO:0006725	BP	e	cellular aromatic compound metabolic process	105/355	1409/12517	1.2933575190081489e-21	3	105	2.9656687910856853e-18	2.8909256043109104e-18	2.9604953610096527e-18	5.931337582171371e-19	OG0000028, OG0000039, OG0000051, OG0000081, OG0000089, OG0000093, OG0000117, OG0000119, OG0000152, OG0000154, OG0000161, OG0000180, OG0000183, OG0000186, OG0000202, OG0000221, OG0000227, OG0000233, OG0000234, OG0000265, OG0000273, OG0000285, OG0000294, OG0000333, OG0000344, OG0000369, OG0000416, OG0000435, OG0000448, OG0000463, OG0000553, OG0000566, OG0000629, OG0000631, OG0000640, OG0000648, OG0…
GO:1901360	BP	e	organic cyclic compound metabolic process	106/355	1436/12517	1.6103494614465366e-21	3	106	3.692531315096908e-18	3.5994691503044074e-18	3.6844795677896756e-18	6.154218858494848e-19	OG0000028, OG0000039, OG0000051, OG0000081, OG0000089, OG0000093, OG0000117, OG0000119, OG0000152, OG0000154, OG0000161, OG0000180, OG0000183, OG0000186, OG0000202, OG0000221, OG0000227, OG0000233, OG0000234, OG0000265, OG0000273, OG0000285, OG0000294, OG0000333, OG0000344, OG0000369, OG0000416, OG0000435, OG0000448, OG0000463, OG0000553, OG0000566, OG0000629, OG0000631, OG0000640, OG0000648, OG0…
GO:0046483	BP	e	heterocycle metabolic process	104/355	1400/12517	2.774514756884308e-21	3	104	6.3619623375357185e-18	6.2016230101375164e-18	6.345315248994413e-18	9.088517625051027e-19	OG0000028, OG0000039, OG0000051, OG0000081, OG0000089, OG0000093, OG0000117, OG0000119, OG0000152, OG0000154, OG0000161, OG0000180, OG0000183, OG0000186, OG0000202, OG0000221, OG0000227, OG0000233, OG0000234, OG0000265, OG0000273, OG0000285, OG0000294, OG0000333, OG0000344, OG0000369, OG0000416, OG0000435, OG0000448, OG0000463, OG0000553, OG0000566, OG0000629, OG0000631, OG0000640, OG0000648, OG0…
GO:0034641	BP	e	cellular nitrogen compound metabolic process	113/355	1653/12517	2.631112907719777e-20	3	113	6.033141897401449e-17	5.881089769047925e-17	6.014724107047411e-17	7.54142737175181e-18	OG0000028, OG0000039, OG0000051, OG0000059, OG0000081, OG0000089, OG0000093, OG0000117, OG0000119, OG0000152, OG0000154, OG0000161, OG0000180, OG0000183, OG0000186, OG0000202, OG0000221, OG0000227, OG0000233, OG0000234, OG0000265, OG0000273, OG0000285, OG0000294, OG0000333, OG0000344, OG0000369, OG0000370, OG0000416, OG0000448, OG0000463, OG0000553, OG0000566, OG0000629, OG0000631, OG0000640, OG0…
GO:0016070	BP	e	RNA metabolic process	67/355	729/12517	4.016709484729694e-18	6	67	9.210314848485188e-15	8.978189034218924e-15	9.17818117260735e-15	1.0233683164983543e-15	OG0000028, OG0000039, OG0000051, OG0000081, OG0000089, OG0000093, OG0000154, OG0000161, OG0000180, OG0000221, OG0000227, OG0000233, OG0000294, OG0000333, OG0000344, OG0000369, OG0000448, OG0000553, OG0000566, OG0000631, OG0000738, OG0000755, OG0000798, OG0000830, OG0001072, OG0001081, OG0001115, OG0001132, OG0001140, OG0001155, OG0001180, OG0001182, OG0001206, OG0001280, OG0001418, OG0001425, OG0…
GO:0044237	BP	e	cellular metabolic process	158/355	3086/12517	1.2712866792876202e-16	2	158	2.9150603556065135e-13	2.84159264361057e-13	2.9036187754929245e-13	2.9150603556065136e-14	OG0000028, OG0000036, OG0000039, OG0000042, OG0000046, OG0000051, OG0000059, OG0000060, OG0000061, OG0000065, OG0000066, OG0000075, OG0000081, OG0000089, OG0000093, OG0000094, OG0000106, OG0000117, OG0000119, OG0000152, OG0000154, OG0000161, OG0000172, OG0000180, OG0000183, OG0000186, OG0000191, OG0000202, OG0000206, OG0000221, OG0000227, OG0000233, OG0000234, OG0000265, OG0000268, OG0000273, OG0…
GO:0043170	BP	e	macromolecule metabolic process	144/355	2721/12517	4.662953460241414e-16	3	144	1.0692152284333561e-12	1.042268000286557e-12	1.0645522749731149e-12	9.720138440303238e-14	OG0000028, OG0000036, OG0000039, OG0000041, OG0000042, OG0000044, OG0000046, OG0000051, OG0000059, OG0000060, OG0000061, OG0000065, OG0000075, OG0000081, OG0000089, OG0000093, OG0000106, OG0000117, OG0000118, OG0000119, OG0000152, OG0000154, OG0000161, OG0000172, OG0000180, OG0000183, OG0000186, OG0000191, OG0000202, OG0000221, OG0000227, OG0000233, OG0000234, OG0000251, OG0000265, OG0000268, OG0…
GO:0044238	BP	e	primary metabolic process	172/355	3566/12517	7.489342327498447e-16	2	172	1.717306195695394e-12	1.6740252541013228e-12	1.7090679191351456e-12	1.4310884964128283e-13	OG0000028, OG0000036, OG0000039, OG0000041, OG0000042, OG0000044, OG0000046, OG0000051, OG0000059, OG0000060, OG0000061, OG0000065, OG0000066, OG0000075, OG0000081, OG0000089, OG0000093, OG0000106, OG0000117, OG0000118, OG0000119, OG0000152, OG0000154, OG0000161, OG0000172, OG0000180, OG0000183, OG0000186, OG0000202, OG0000221, OG0000227, OG0000233, OG0000234, OG0000251, OG0000265, OG0000268, OG0…
GO:0008152	BP	e	metabolic process	186/355	4050/12517	3.0374476574967323e-15	1	186	6.964867478640007e-12	6.789333247581463e-12	6.928418106750046e-12	5.357590368184621e-13	OG0000028, OG0000036, OG0000039, OG0000041, OG0000042, OG0000044, OG0000046, OG0000051, OG0000059, OG0000060, OG0000061, OG0000065, OG0000066, OG0000075, OG0000081, OG0000089, OG0000093, OG0000094, OG0000106, OG0000117, OG0000118, OG0000119, OG0000152, OG0000154, OG0000161, OG0000172, OG0000180, OG0000183, OG0000186, OG0000191, OG0000202, OG0000206, OG0000221, OG0000227, OG0000233, OG0000234, OG0…
GO:0006807	BP	e	nitrogen compound metabolic process	158/355	3203/12517	4.5969378298205165e-15	2	158	1.0540778443778444e-11	1.0275121208438136e-11	1.0481018251990777e-11	7.529127459841746e-13	OG0000028, OG0000036, OG0000039, OG0000041, OG0000042, OG0000044, OG0000046, OG0000051, OG0000059, OG0000060, OG0000061, OG0000065, OG0000075, OG0000081, OG0000089, OG0000093, OG0000106, OG0000117, OG0000118, OG0000119, OG0000152, OG0000154, OG0000161, OG0000172, OG0000180, OG0000183, OG0000186, OG0000191, OG0000202, OG0000221, OG0000227, OG0000233, OG0000234, OG0000251, OG0000265, OG0000268, OG0…
GO:0071704	BP	e	organic substance metabolic process	175/355	3775/12517	2.470579771397772e-14	2	175	5.665039415815092e-11	5.522264504329537e-11	5.630451299015523e-11	3.776692943876727e-12	OG0000028, OG0000036, OG0000039, OG0000041, OG0000042, OG0000044, OG0000046, OG0000051, OG0000059, OG0000060, OG0000061, OG0000065, OG0000066, OG0000075, OG0000081, OG0000089, OG0000093, OG0000106, OG0000117, OG0000118, OG0000119, OG0000152, OG0000154, OG0000161, OG0000172, OG0000180, OG0000183, OG0000186, OG0000191, OG0000202, OG0000221, OG0000227, OG0000233, OG0000234, OG0000251, OG0000265, OG0…
GO:0006396	BP	e	RNA processing	43/355	419/12517	1.82639546347507e-13	7	43	4.187924797748335e-10	4.0823773251857554e-10	4.1605288657962096e-10	2.6174529985927095e-11	OG0000028, OG0000051, OG0000089, OG0000180, OG0000221, OG0000294, OG0000344, OG0000448, OG0000631, OG0001081, OG0001115, OG0001132, OG0001140, OG0001155, OG0001180, OG0001182, OG0001206, OG0001280, OG0001425, OG0001428, OG0001480, OG0001599, OG0001717, OG0001741, OG0001800, OG0001804, OG0002093, OG0002155, OG0002206, OG0002216, OG0002386, OG0002501, OG0002548, OG0002596, OG0002630, OG0002672, OG0…
GO:0006397	BP	e	mRNA processing	23/355	139/12517	6.975282504756122e-12	8	23	1.599432278340579e-08	1.5591220906780346e-08	1.588271826332969e-08	9.408425166709286e-10	OG0000051, OG0000089, OG0000344, OG0000631, OG0001081, OG0001115, OG0001132, OG0001140, OG0001182, OG0001206, OG0001425, OG0001428, OG0001480, OG0001741, OG0001804, OG0002093, OG0002216, OG0002596, OG0002630, OG0002805, OG0003291, OG0004534, OG0005756
GO:0016071	BP	e	mRNA metabolic process	25/355	169/12517	1.0843429372698567e-11	7	25	2.4863983551597813e-08	2.4237341300734164e-08	2.467964525226194e-08	1.381332419533212e-09	OG0000051, OG0000089, OG0000093, OG0000154, OG0000344, OG0000631, OG0001081, OG0001115, OG0001132, OG0001140, OG0001182, OG0001206, OG0001425, OG0001428, OG0001480, OG0001741, OG0001804, OG0002093, OG0002216, OG0002596, OG0002630, OG0002805, OG0003291, OG0004534, OG0005756
GO:0034660	BP	e	ncRNA metabolic process	28/355	269/12517	2.7409954328409213e-09	7	28	6.2851025275042325e-06	6.1267002832873775e-06	6.235764609713096e-06	3.307948698686438e-07	OG0000028, OG0000081, OG0000180, OG0000221, OG0000227, OG0000233, OG0000294, OG0000333, OG0000448, OG0000566, OG0000738, OG0000830, OG0001072, OG0001155, OG0001180, OG0001280, OG0001599, OG0001673, OG0001717, OG0001800, OG0002155, OG0002206, OG0002386, OG0002501, OG0002548, OG0002672, OG0003541, OG0004298
GO:0044260	BP	e	cellular macromolecule metabolic process	54/355	804/12517	3.338471265449558e-09	4	54	7.655114611675836e-06	7.462184213337816e-06	7.591683657632295e-06	3.827557305837918e-07	OG0000039, OG0000042, OG0000059, OG0000093, OG0000106, OG0000117, OG0000119, OG0000152, OG0000154, OG0000180, OG0000183, OG0000186, OG0000191, OG0000202, OG0000233, OG0000234, OG0000268, OG0000273, OG0000294, OG0000305, OG0000336, OG0000344, OG0000370, OG0000416, OG0000452, OG0000463, OG0000640, OG0000648, OG0000666, OG0000786, OG0000819, OG0000991, OG0001337, OG0001403, OG0001427, OG0001570, OG0…
GO:0008380	BP	e	RNA splicing	15/355	90/12517	3.055260347466485e-08	8	15	7.005711976740649e-05	6.829148349560922e-05	6.944606769791319e-05	3.3360533222574523e-06	OG0000051, OG0000344, OG0000631, OG0001115, OG0001140, OG0001182, OG0001480, OG0001804, OG0002093, OG0002596, OG0002630, OG0002721, OG0002805, OG0003291, OG0004298
GO:0000375	BP	e	RNA splicing, via transesterification reactions	13/355	77/12517	2.1996917476659822e-07	9	13	0.0005043893177398097	0.0004916772896480865	0.0004997699650697112	2.101622157249207e-05	OG0000051, OG0000344, OG0000631, OG0001115, OG0001140, OG0001182, OG0001480, OG0001804, OG0002093, OG0002596, OG0002630, OG0002805, OG0003291
GO:0000398	BP	e	mRNA splicing, via spliceosome	13/355	77/12517	2.1996917476659822e-07	11	13	0.0005043893177398097	0.0004916772896480865	0.0004997699650697112	2.101622157249207e-05	OG0000051, OG0000344, OG0000631, OG0001115, OG0001140, OG0001182, OG0001480, OG0001804, OG0002093, OG0002596, OG0002630, OG0002805, OG0003291
GO:0000377	BP	e	RNA splicing, via transesterification reactions with bulged adenosine as nucleophile	13/355	77/12517	2.1996917476659822e-07	10	13	0.0005043893177398097	0.0004916772896480865	0.0004997699650697112	2.101622157249207e-05	OG0000051, OG0000344, OG0000631, OG0001115, OG0001140, OG0001182, OG0001480, OG0001804, OG0002093, OG0002596, OG0002630, OG0002805, OG0003291
GO:0006259	BP	e	DNA metabolic process	28/355	367/12517	1.9386471255837693e-06	6	28	0.004445317858963583	0.004333283358009036	0.0043987903279495725	0.00017781271435854333	OG0000039, OG0000117, OG0000119, OG0000152, OG0000183, OG0000186, OG0000202, OG0000234, OG0000273, OG0000344, OG0000416, OG0000463, OG0000640, OG0000648, OG0000786, OG0000819, OG0000991, OG0001337, OG0001570, OG0001791, OG0001972, OG0002063, OG0002516, OG0003578, OG0004380, OG0004611, OG0004666, OG0011389
GO:0006399	BP	e	tRNA metabolic process	17/355	157/12517	2.2397237512844733e-06	8	17	0.0051356865616952975	0.005006252829563338	0.005079693467913185	0.00019752640621904989	OG0000221, OG0000227, OG0000233, OG0000294, OG0000333, OG0000566, OG0000738, OG0000830, OG0001072, OG0001180, OG0001280, OG0001599, OG0001673, OG0001717, OG0002672, OG0003541, OG0004298
GO:0071840	BP	e	cellular component organization or biogenesis	33/355	502/12517	6.497509549514282e-06	2	33	0.014898789397036248	0.01452329804008905	0.014729854148748877	0.0005518070147050462	OG0000038, OG0000039, OG0000050, OG0000071, OG0000091, OG0000106, OG0000117, OG0000163, OG0000194, OG0000260, OG0000273, OG0000436, OG0000640, OG0000648, OG0000818, OG0000938, OG0000950, OG0000955, OG0001115, OG0001140, OG0001337, OG0001382, OG0001418, OG0001737, OG0001818, OG0001981, OG0002063, OG0002201, OG0002214, OG0002501, OG0002549, OG0002680, OG0003526
GO:0034470	BP	e	ncRNA processing	19/355	209/12517	7.794317366803192e-06	8	19	0.017872369722079718	0.01742193578547137	0.017661923153176034	0.0006382989186457042	OG0000028, OG0000180, OG0000221, OG0000294, OG0000448, OG0001155, OG0001180, OG0001280, OG0001599, OG0001717, OG0001800, OG0002155, OG0002206, OG0002386, OG0002501, OG0002548, OG0002672, OG0003541, OG0004298
GO:0016043	BP	e	cellular component organization	31/355	478/12517	1.6233344873107853e-05	3	31	0.037223059794036305	0.03628493409406704	0.03676852613758929	0.001283553786001252	OG0000038, OG0000039, OG0000050, OG0000071, OG0000091, OG0000106, OG0000117, OG0000163, OG0000194, OG0000260, OG0000273, OG0000436, OG0000640, OG0000648, OG0000818, OG0000938, OG0000950, OG0000955, OG0001115, OG0001140, OG0001337, OG0001382, OG0001418, OG0001737, OG0001818, OG0002063, OG0002201, OG0002214, OG0002501, OG0002549, OG0002680
GO:0044249	BP	e	cellular biosynthetic process	43/355	790/12517	3.353265864499618e-05	3	43	0.07689038627297624	0.07495253248442767	0.07591793917227135	0.0025630128757658742	OG0000039, OG0000059, OG0000061, OG0000066, OG0000161, OG0000202, OG0000233, OG0000265, OG0000285, OG0000370, OG0000435, OG0000553, OG0000582, OG0000666, OG0000742, OG0000798, OG0000971, OG0001010, OG0001111, OG0001178, OG0001187, OG0001344, OG0001351, OG0001418, OG0001427, OG0001673, OG0001682, OG0001767, OG0001791, OG0001988, OG0002076, OG0002097, OG0002192, OG0002628, OG0002660, OG0002664, OG0…
GO:1901576	BP	e	organic substance biosynthetic process	44/355	846/12517	9.131962630122818e-05	3	44	0.2093959031087162	0.20411853796835677	0.20665631431967937	0.006754706551894071	OG0000039, OG0000059, OG0000066, OG0000161, OG0000202, OG0000233, OG0000265, OG0000285, OG0000370, OG0000435, OG0000553, OG0000582, OG0000666, OG0000742, OG0000798, OG0000971, OG0000987, OG0001010, OG0001104, OG0001111, OG0001178, OG0001187, OG0001344, OG0001351, OG0001418, OG0001427, OG0001673, OG0001682, OG0001767, OG0001791, OG0001988, OG0002076, OG0002097, OG0002192, OG0002628, OG0002660, OG0…
GO:0006364	BP	e	rRNA processing	11/355	99/12517	0.0001106678799829528	9	11	0.2537614488009108	0.24736594724626126	0.2503307445214392	0.007811377041497714	OG0000028, OG0000180, OG0000294, OG0000448, OG0001155, OG0001800, OG0002155, OG0002206, OG0002386, OG0002501, OG0002548
GO:0006418	BP	e	tRNA aminoacylation for protein translation	8/355	53/12517	0.0001124184223154926	10	8	0.2577754423694245	0.25127877689791894	0.2541780528553288	0.007811377041497714	OG0000227, OG0000233, OG0000333, OG0000566, OG0000738, OG0000830, OG0001072, OG0001673
GO:0043038	BP	e	amino acid activation	8/355	54/12517	0.00012875591678103375	7	8	0.2952373171789104	0.2877965071979993	0.29098837192513627	0.008435351919397439	OG0000227, OG0000233, OG0000333, OG0000566, OG0000738, OG0000830, OG0001072, OG0001673
GO:0043039	BP	e	tRNA aminoacylation	8/355	54/12517	0.00012875591678103375	9	8	0.2952373171789104	0.2877965071979993	0.29098837192513627	0.008435351919397439	OG0000227, OG0000233, OG0000333, OG0000566, OG0000738, OG0000830, OG0001072, OG0001673
GO:0016072	BP	e	rRNA metabolic process	11/355	103/12517	0.00015831514435729678	8	11	0.3630166260112815	0.35386758699456217	0.35747559595877615	0.010083795166980042	OG0000028, OG0000180, OG0000294, OG0000448, OG0001155, OG0001800, OG0002155, OG0002206, OG0002386, OG0002501, OG0002548
GO:0006281	BP	e	DNA repair	17/355	224/12517	0.00022134050182188555	7	17	0.5075337706775835	0.49474249353622307	0.49956551261199567	0.013206204422637252	OG0000039, OG0000119, OG0000152, OG0000183, OG0000186, OG0000202, OG0000234, OG0000344, OG0000416, OG0000786, OG0000819, OG0000991, OG0001337, OG0001791, OG0002063, OG0002516, OG0004666
GO:0018193	BP	e	peptidyl-amino acid modification	10/355	90/12517	0.00022604574416252963	6	10	0.5183228913646805	0.5052596980656306	0.5099591988306669	0.013206204422637252	OG0000044, OG0000061, OG0000081, OG0000106, OG0000118, OG0000180, OG0000282, OG0000350, OG0000938, OG0003388
GO:0009058	BP	e	biosynthetic process	45/355	904/12517	0.00022986841886588261	2	45	0.5270882844594689	0.5138041786245325	0.5183532845425652	0.013206204422637252	OG0000039, OG0000059, OG0000061, OG0000066, OG0000161, OG0000202, OG0000233, OG0000265, OG0000285, OG0000370, OG0000435, OG0000553, OG0000582, OG0000666, OG0000742, OG0000798, OG0000971, OG0000987, OG0001010, OG0001104, OG0001111, OG0001178, OG0001187, OG0001344, OG0001351, OG0001418, OG0001427, OG0001673, OG0001682, OG0001767, OG0001791, OG0001988, OG0002076, OG0002097, OG0002192, OG0002628, OG0…
GO:0006950	BP	e	response to stress	20/355	290/12517	0.0002303742594441736	2	20	0.5282481769054901	0.5149348385217296	0.5192635807871673	0.013206204422637252	OG0000039, OG0000119, OG0000152, OG0000183, OG0000186, OG0000202, OG0000234, OG0000305, OG0000344, OG0000416, OG0000500, OG0000786, OG0000819, OG0000991, OG0001112, OG0001337, OG0001791, OG0002063, OG0002516, OG0004666
GO:0046907	BP	e	intracellular transport	20/355	297/12517	0.0004902002734283427	4	20	1.0	1.0	1.0	0.02725259340348863	OG0000022, OG0000091, OG0000174, OG0000191, OG0000194, OG0000271, OG0000331, OG0000655, OG0000724, OG0000849, OG0001441, OG0001716, OG0002124, OG0002216, OG0002505, OG0003364, OG0003436, OG0003550, OG0004125, OG0004274
GO:0051649	BP	e	establishment of localization in cell	20/355	298/12517	0.000499175282575893	3	20	1.0	1.0	1.0	0.02725259340348863	OG0000022, OG0000091, OG0000174, OG0000191, OG0000194, OG0000271, OG0000331, OG0000655, OG0000724, OG0000849, OG0001441, OG0001716, OG0002124, OG0002216, OG0002505, OG0003364, OG0003436, OG0003550, OG0004125, OG0004274
GO:0006974	BP	e	cellular response to DNA damage stimulus	17/355	245/12517	0.0006257746981593197	4	17	1.0	1.0	1.0	0.031129699721723126	OG0000039, OG0000119, OG0000152, OG0000183, OG0000186, OG0000202, OG0000234, OG0000344, OG0000416, OG0000786, OG0000819, OG0000991, OG0001337, OG0001791, OG0002063, OG0002516, OG0004666
GO:0051716	BP	e	cellular response to stimulus	18/355	268/12517	0.000641798747515259	2	18	1.0	1.0	1.0	0.031129699721723126	OG0000039, OG0000119, OG0000152, OG0000183, OG0000186, OG0000202, OG0000234, OG0000305, OG0000344, OG0000416, OG0000786, OG0000819, OG0000991, OG0001337, OG0001791, OG0002063, OG0002516, OG0004666
GO:0033554	BP	e	cellular response to stress	18/355	268/12517	0.000641798747515259	3	18	1.0	1.0	1.0	0.031129699721723126	OG0000039, OG0000119, OG0000152, OG0000183, OG0000186, OG0000202, OG0000234, OG0000305, OG0000344, OG0000416, OG0000786, OG0000819, OG0000991, OG0001337, OG0001791, OG0002063, OG0002516, OG0004666
GO:0009892	BP	e	negative regulation of metabolic process	8/355	68/12517	0.0006483128587230044	4	8	1.0	1.0	1.0	0.031129699721723126	OG0000089, OG0000093, OG0000154, OG0000337, OG0000453, OG0000483, OG0000938, OG0002596
GO:0010605	BP	e	negative regulation of macromolecule metabolic process	8/355	68/12517	0.0006483128587230044	5	8	1.0	1.0	1.0	0.031129699721723126	OG0000089, OG0000093, OG0000154, OG0000337, OG0000453, OG0000483, OG0000938, OG0002596
GO:0006996	BP	e	organelle organization	16/355	224/12517	0.0006572585489324461	4	16	1.0	1.0	1.0	0.031129699721723126	OG0000038, OG0000071, OG0000091, OG0000117, OG0000163, OG0000194, OG0000273, OG0000436, OG0000640, OG0000648, OG0000818, OG0000950, OG0000955, OG0001337, OG0002063, OG0002214
GO:0050896	BP	e	response to stimulus	20/355	310/12517	0.0006652225409352086	1	20	1.0	1.0	1.0	0.031129699721723126	OG0000039, OG0000119, OG0000152, OG0000183, OG0000186, OG0000202, OG0000234, OG0000305, OG0000344, OG0000416, OG0000500, OG0000786, OG0000819, OG0000991, OG0001112, OG0001337, OG0001791, OG0002063, OG0002516, OG0004666
GO:0019932	BP	e	second-messenger-mediated signaling	3/355	7/12517	0.0007273021027536764	6	3	1.0	1.0	1.0	0.032523327525194774	OG0000044, OG0000173, OG0005568
GO:0019722	BP	e	calcium-mediated signaling	3/355	7/12517	0.0007273021027536764	7	3	1.0	1.0	1.0	0.032523327525194774	OG0000044, OG0000173, OG0005568
GO:0010629	BP	e	negative regulation of gene expression	6/355	39/12517	0.0007375547454470685	6	6	1.0	1.0	1.0	0.032523327525194774	OG0000089, OG0000093, OG0000154, OG0000337, OG0000938, OG0002596
GO:0006099	BP	e	tricarboxylic acid cycle	4/355	16/12517	0.0008833684091995528	3	4	1.0	1.0	1.0	0.038218184194237254	OG0000371, OG0000709, OG0003255, OG0003539
GO:0044271	BP	e	cellular nitrogen compound biosynthetic process	30/355	564/12517	0.000981401780115047	4	30	1.0	1.0	1.0	0.04134187689337971	OG0000039, OG0000059, OG0000161, OG0000202, OG0000233, OG0000265, OG0000285, OG0000370, OG0000553, OG0000666, OG0000798, OG0001111, OG0001178, OG0001187, OG0001344, OG0001418, OG0001427, OG0001673, OG0001682, OG0001767, OG0001791, OG0002076, OG0002192, OG0002628, OG0002660, OG0002664, OG0002774, OG0002785, OG0003415, OG0005756
GO:0009057	BP	e	macromolecule catabolic process	14/355	189/12517	0.0009916280981839879	4	14	1.0	1.0	1.0	0.04134187689337971	OG0000042, OG0000093, OG0000154, OG0000183, OG0000191, OG0000268, OG0000305, OG0000336, OG0000442, OG0000452, OG0000861, OG0001403, OG0002086, OG0002596
GO:0006085	BP	e	acetyl-CoA biosynthetic process	3/355	8/12517	0.001139269786643642	12	3	1.0	1.0	1.0	0.045040441737480535	OG0000285, OG0001178, OG0001187
GO:0071616	BP	e	acyl-CoA biosynthetic process	3/355	8/12517	0.001139269786643642	11	3	1.0	1.0	1.0	0.045040441737480535	OG0000285, OG0001178, OG0001187
GO:0035384	BP	e	thioester biosynthetic process	3/355	8/12517	0.001139269786643642	5	3	1.0	1.0	1.0	0.045040441737480535	OG0000285, OG0001178, OG0001187
GO:0009451	BP	e	RNA modification	11/355	131/12517	0.001245893680219555	7	11	1.0	1.0	1.0	0.048420918792261694	OG0000180, OG0000294, OG0000369, OG0000755, OG0001155, OG0001180, OG0001599, OG0001717, OG0002548, OG0002672, OG0003526
GO:0034654	BP	e	nucleobase-containing compound biosynthetic process	18/355	280/12517	0.0013537077279370106	5	18	1.0	1.0	1.0	0.05087422837285303	OG0000039, OG0000161, OG0000202, OG0000265, OG0000285, OG0000553, OG0000798, OG0001178, OG0001187, OG0001344, OG0001418, OG0001767, OG0001791, OG0002628, OG0002774, OG0002785, OG0003415, OG0005756
GO:1901362	BP	e	organic cyclic compound biosynthetic process	22/355	378/12517	0.0013566916450881484	4	22	1.0	1.0	1.0	0.05087422837285303	OG0000039, OG0000161, OG0000202, OG0000265, OG0000285, OG0000553, OG0000798, OG0000987, OG0001111, OG0001178, OG0001187, OG0001344, OG0001418, OG0001673, OG0001767, OG0001791, OG0002628, OG0002774, OG0002785, OG0003321, OG0003415, OG0005756
GO:0048519	BP	e	negative regulation of biological process	10/355	113/12517	0.0013816716210882586	3	10	1.0	1.0	1.0	0.05087422837285303	OG0000036, OG0000041, OG0000089, OG0000093, OG0000154, OG0000337, OG0000453, OG0000483, OG0000938, OG0002596
GO:1990542	BP	e	mitochondrial transmembrane transport	4/355	18/12517	0.0014200618454167093	5	4	1.0	1.0	1.0	0.05087422837285303	OG0001470, OG0001781, OG0003364, OG0004159
GO:0071702	BP	e	organic substance transport	18/355	282/12517	0.0014268209230866343	4	18	1.0	1.0	1.0	0.05087422837285303	OG0000074, OG0000091, OG0000128, OG0000174, OG0000194, OG0000271, OG0000331, OG0000655, OG0000724, OG0000849, OG0001470, OG0001716, OG0001781, OG0002216, OG0002505, OG0003364, OG0003550, OG0004274
GO:0019438	BP	e	aromatic compound biosynthetic process	21/355	350/12517	0.0014421390511275389	4	21	1.0	1.0	1.0	0.05087422837285303	OG0000039, OG0000161, OG0000202, OG0000265, OG0000285, OG0000553, OG0000798, OG0001111, OG0001178, OG0001187, OG0001344, OG0001418, OG0001673, OG0001767, OG0001791, OG0002628, OG0002774, OG0002785, OG0003321, OG0003415, OG0005756
GO:0009059	BP	e	macromolecule biosynthetic process	22/355	381/12517	0.0014650729448250084	4	22	1.0	1.0	1.0	0.05090018579520825	OG0000039, OG0000059, OG0000161, OG0000202, OG0000233, OG0000370, OG0000553, OG0000666, OG0000798, OG0001418, OG0001427, OG0001682, OG0001767, OG0001791, OG0002076, OG0002192, OG0002628, OG0002660, OG0002664, OG0002774, OG0002785, OG0005756
GO:0000154	BP	e	rRNA modification	4/355	19/12517	0.0017589016254617364	10	4	1.0	1.0	1.0	0.060196439211697934	OG0000180, OG0000294, OG0001155, OG0002548
GO:0019752	BP	e	carboxylic acid metabolic process	18/355	290/12517	0.0017953712629916187	5	18	1.0	1.0	1.0	0.06054097508882032	OG0000227, OG0000233, OG0000285, OG0000333, OG0000435, OG0000566, OG0000629, OG0000722, OG0000738, OG0000830, OG0001072, OG0001104, OG0001178, OG0001187, OG0001351, OG0001673, OG0003255, OG0003321
GO:0043436	BP	e	oxoacid metabolic process	18/355	291/12517	0.0018506736838205498	4	18	1.0	1.0	1.0	0.061501373289862625	OG0000227, OG0000233, OG0000285, OG0000333, OG0000435, OG0000566, OG0000629, OG0000722, OG0000738, OG0000830, OG0001072, OG0001104, OG0001178, OG0001187, OG0001351, OG0001673, OG0003255, OG0003321
GO:0071705	BP	e	nitrogen compound transport	17/355	264/12517	0.0018908529000977218	4	17	1.0	1.0	1.0	0.06193893857034394	OG0000091, OG0000128, OG0000174, OG0000194, OG0000271, OG0000331, OG0000655, OG0000724, OG0000849, OG0001470, OG0001472, OG0001716, OG0002216, OG0002505, OG0003364, OG0003550, OG0004274
GO:0006082	BP	e	organic acid metabolic process	18/355	295/12517	0.0020943388961006753	3	18	1.0	1.0	1.0	0.06763829702477252	OG0000227, OG0000233, OG0000285, OG0000333, OG0000435, OG0000566, OG0000629, OG0000722, OG0000738, OG0000830, OG0001072, OG0001104, OG0001178, OG0001187, OG0001351, OG0001673, OG0003255, OG0003321
GO:0030163	BP	e	protein catabolic process	6/355	48/12517	0.0022400702713894073	5	6	1.0	1.0	1.0	0.06853615728747639	OG0000305, OG0000442, OG0000452, OG0000861, OG0001403, OG0002086
GO:0008033	BP	e	tRNA processing	9/355	101/12517	0.002260176615375974	9	9	1.0	1.0	1.0	0.06853615728747639	OG0000221, OG0000294, OG0001180, OG0001280, OG0001599, OG0001717, OG0002672, OG0003541, OG0004298
GO:0051641	BP	e	cellular localization	20/355	341/12517	0.0022893308473844625	2	20	1.0	1.0	1.0	0.06853615728747639	OG0000022, OG0000091, OG0000174, OG0000191, OG0000194, OG0000271, OG0000331, OG0000655, OG0000724, OG0000849, OG0001441, OG0001716, OG0002124, OG0002216, OG0002505, OG0003364, OG0003436, OG0003550, OG0004125, OG0004274
GO:0006084	BP	e	acetyl-CoA metabolic process	3/355	10/12517	0.002340144869384686	11	3	1.0	1.0	1.0	0.06853615728747639	OG0000285, OG0001178, OG0001187
GO:0031297	BP	e	replication fork processing	2/355	3/12517	0.0023612544377281442	8	2	1.0	1.0	1.0	0.06853615728747639	OG0000416, OG0000786
GO:0006426	BP	e	glycyl-tRNA aminoacylation	2/355	3/12517	0.0023612544377281442	11	2	1.0	1.0	1.0	0.06853615728747639	OG0000830, OG0001673
GO:0000027	BP	e	ribosomal large subunit assembly	2/355	3/12517	0.0023612544377281442	7	2	1.0	1.0	1.0	0.06853615728747639	OG0000260, OG0002501
GO:0000470	BP	e	maturation of LSU-rRNA	2/355	3/12517	0.0023612544377281442	10	2	1.0	1.0	1.0	0.06853615728747639	OG0001800, OG0002501
GO:0051179	BP	e	localization	43/355	959/12517	0.003091489482674371	1	43	1.0	1.0	1.0	0.08809818677326683	OG0000022, OG0000072, OG0000074, OG0000089, OG0000091, OG0000123, OG0000128, OG0000174, OG0000191, OG0000194, OG0000271, OG0000272, OG0000314, OG0000331, OG0000346, OG0000502, OG0000505, OG0000655, OG0000724, OG0000788, OG0000849, OG0000932, OG0001441, OG0001458, OG0001470, OG0001472, OG0001486, OG0001617, OG0001716, OG0001781, OG0001782, OG0002034, OG0002124, OG0002216, OG0002505, OG0003322, OG0…
GO:0006637	BP	e	acyl-CoA metabolic process	3/355	11/12517	0.003150480294552063	10	3	1.0	1.0	1.0	0.08809818677326683	OG0000285, OG0001178, OG0001187
GO:0035383	BP	e	thioester metabolic process	3/355	11/12517	0.003150480294552063	4	3	1.0	1.0	1.0	0.08809818677326683	OG0000285, OG0001178, OG0001187
GO:0044265	BP	e	cellular macromolecule catabolic process	12/355	170/12517	0.0033278155767307643	5	12	1.0	1.0	1.0	0.08987662858769503	OG0000042, OG0000093, OG0000154, OG0000183, OG0000191, OG0000268, OG0000305, OG0000336, OG0000452, OG0001403, OG0002086, OG0002596
GO:0006886	BP	e	intracellular protein transport	12/355	170/12517	0.0033278155767307643	7	12	1.0	1.0	1.0	0.08987662858769503	OG0000091, OG0000174, OG0000194, OG0000271, OG0000655, OG0000724, OG0000849, OG0001716, OG0002505, OG0003364, OG0003550, OG0004274
GO:0018130	BP	e	heterocycle biosynthetic process	20/355	357/12517	0.003331667435653763	4	20	1.0	1.0	1.0	0.08987662858769503	OG0000039, OG0000161, OG0000202, OG0000265, OG0000285, OG0000553, OG0000798, OG0001111, OG0001178, OG0001187, OG0001344, OG0001418, OG0001673, OG0001767, OG0001791, OG0002628, OG0002774, OG0002785, OG0003415, OG0005756
GO:0032774	BP	e	RNA biosynthetic process	11/355	151/12517	0.003823863883405915	7	11	1.0	1.0	1.0	0.10195488237964842	OG0000039, OG0000161, OG0000553, OG0000798, OG0001418, OG0001767, OG0001791, OG0002628, OG0002774, OG0002785, OG0005756
GO:0022414	BP	e	reproductive process	3/355	12/12517	0.004113013694853773	1	3	1.0	1.0	1.0	0.10687813172152151	OG0000071, OG0000273, OG0000416
GO:0006270	BP	e	DNA replication initiation	3/355	12/12517	0.004113013694853773	7	3	1.0	1.0	1.0	0.10687813172152151	OG0000117, OG0003578, OG0004380
GO:0006605	BP	e	protein targeting	5/355	38/12517	0.004148344406112261	8	5	1.0	1.0	1.0	0.10687813172152151	OG0000194, OG0000849, OG0001716, OG0003550, OG0004274
GO:0051241	BP	e	negative regulation of multicellular organismal process	2/355	4/12517	0.004633913798466768	4	2	1.0	1.0	1.0	0.10992053670380456	OG0000041, OG0000337
GO:0032507	BP	e	maintenance of protein location in cell	2/355	4/12517	0.004633913798466768	4	2	1.0	1.0	1.0	0.10992053670380456	OG0001458, OG0002034
GO:0045185	BP	e	maintenance of protein location	2/355	4/12517	0.004633913798466768	3	2	1.0	1.0	1.0	0.10992053670380456	OG0001458, OG0002034
GO:0051651	BP	e	maintenance of location in cell	2/355	4/12517	0.004633913798466768	3	2	1.0	1.0	1.0	0.10992053670380456	OG0001458, OG0002034
GO:0030490	BP	e	maturation of SSU-rRNA	2/355	4/12517	0.004633913798466768	10	2	1.0	1.0	1.0	0.10992053670380456	OG0000028, OG0002206
GO:0042255	BP	e	ribosome assembly	2/355	4/12517	0.004633913798466768	7	2	1.0	1.0	1.0	0.10992053670380456	OG0000955, OG0002214
GO:0048870	BP	e	cell motility	2/355	4/12517	0.004633913798466768	2	2	1.0	1.0	1.0	0.10992053670380456	OG0000056, OG0001393
GO:0016570	BP	e	histone modification	5/355	39/12517	0.004649931120919774	6	5	1.0	1.0	1.0	0.10992053670380456	OG0000042, OG0000106, OG0000315, OG0000938, OG0001425
GO:0006310	BP	e	DNA recombination	6/355	56/12517	0.004905440457179507	7	6	1.0	1.0	1.0	0.11368781422740516	OG0000202, OG0000234, OG0000273, OG0000416, OG0000463, OG0001337
GO:0051276	BP	e	chromosome organization	7/355	74/12517	0.0049084577446633715	5	7	1.0	1.0	1.0	0.11368781422740516	OG0000117, OG0000163, OG0000640, OG0000648, OG0000818, OG0001337, OG0002063
GO:0034033	BP	e	purine nucleoside bisphosphate biosynthetic process	3/355	13/12517	0.005235540851710363	9	3	1.0	1.0	1.0	0.11650034606409189	OG0000285, OG0001178, OG0001187
GO:0034030	BP	e	ribonucleoside bisphosphate biosynthetic process	3/355	13/12517	0.005235540851710363	9	3	1.0	1.0	1.0	0.11650034606409189	OG0000285, OG0001178, OG0001187
GO:0033866	BP	e	nucleoside bisphosphate biosynthetic process	3/355	13/12517	0.005235540851710363	8	3	1.0	1.0	1.0	0.11650034606409189	OG0000285, OG0001178, OG0001187
GO:0022607	BP	e	cellular component assembly	14/355	215/12517	0.005262203882652453	4	14	1.0	1.0	1.0	0.11650034606409189	OG0000071, OG0000260, OG0000436, OG0000938, OG0000955, OG0001115, OG0001140, OG0001382, OG0001737, OG0001818, OG0002214, OG0002501, OG0002549, OG0002680
GO:0006810	BP	e	transport	41/355	932/12517	0.00528392324058681	3	41	1.0	1.0	1.0	0.11650034606409189	OG0000022, OG0000072, OG0000074, OG0000089, OG0000091, OG0000123, OG0000128, OG0000174, OG0000191, OG0000194, OG0000271, OG0000272, OG0000314, OG0000331, OG0000346, OG0000502, OG0000505, OG0000655, OG0000724, OG0000788, OG0000849, OG0000932, OG0001441, OG0001470, OG0001472, OG0001486, OG0001617, OG0001716, OG0001781, OG0001782, OG0002124, OG0002216, OG0002505, OG0003322, OG0003364, OG0003436, OG0…
GO:0051234	BP	e	establishment of localization	41/355	938/12517	0.00547585619880502	2	41	1.0	1.0	1.0	0.11958226917961819	OG0000022, OG0000072, OG0000074, OG0000089, OG0000091, OG0000123, OG0000128, OG0000174, OG0000191, OG0000194, OG0000271, OG0000272, OG0000314, OG0000331, OG0000346, OG0000502, OG0000505, OG0000655, OG0000724, OG0000788, OG0000849, OG0000932, OG0001441, OG0001470, OG0001472, OG0001486, OG0001617, OG0001716, OG0001781, OG0001782, OG0002124, OG0002216, OG0002505, OG0003322, OG0003364, OG0003436, OG0…
GO:0044281	BP	e	small molecule metabolic process	27/355	554/12517	0.005636080547284034	2	27	1.0	1.0	1.0	0.12192011976341784	OG0000227, OG0000233, OG0000265, OG0000285, OG0000333, OG0000435, OG0000566, OG0000629, OG0000722, OG0000738, OG0000830, OG0000912, OG0001072, OG0001104, OG0001178, OG0001187, OG0001330, OG0001344, OG0001351, OG0001673, OG0001988, OG0002656, OG0003255, OG0003321, OG0003415, OG0003482, OG0003566
GO:0097659	BP	e	nucleic acid-templated transcription	7/355	77/12517	0.0061040540148264	8	7	1.0	1.0	1.0	0.12959810977774938	OG0000039, OG0000161, OG0000798, OG0001418, OG0001767, OG0001791, OG0002628
GO:0006351	BP	e	DNA-templated transcription	7/355	77/12517	0.0061040540148264	9	7	1.0	1.0	1.0	0.12959810977774938	OG0000039, OG0000161, OG0000798, OG0001418, OG0001767, OG0001791, OG0002628
GO:0006325	BP	e	chromatin organization	5/355	44/12517	0.007817819311805528	4	5	1.0	1.0	1.0	0.16446109799972547	OG0000039, OG0000050, OG0000106, OG0000938, OG0001418
GO:0051603	BP	e	proteolysis involved in protein catabolic process	9/355	123/12517	0.008297286333673166	6	9	1.0	1.0	1.0	0.1729607051192052	OG0000042, OG0000183, OG0000268, OG0000305, OG0000336, OG0000452, OG0001403, OG0001419, OG0002086
GO:0006163	BP	e	purine nucleotide metabolic process	8/355	102/12517	0.008396089372819554	8	8	1.0	1.0	1.0	0.17344353992680392	OG0000265, OG0000285, OG0000629, OG0001104, OG0001178, OG0001187, OG0001330, OG0003415
GO:0060255	BP	e	regulation of macromolecule metabolic process	19/355	363/12517	0.00945506249969691	4	19	1.0	1.0	1.0	0.19357552064111622	OG0000061, OG0000073, OG0000089, OG0000093, OG0000154, OG0000186, OG0000193, OG0000287, OG0000337, OG0000345, OG0000446, OG0000453, OG0000483, OG0000938, OG0001418, OG0002596, OG0003137, OG0004146, OG0011167
GO:0015748	BP	e	organophosphate ester transport	3/355	16/12517	0.00962584175481303	5	3	1.0	1.0	1.0	0.19532792162642723	OG0000074, OG0000128, OG0001470
GO:0009152	BP	e	purine ribonucleotide biosynthetic process	5/355	47/12517	0.010308168504759537	10	5	1.0	1.0	1.0	0.2073388629948563	OG0000265, OG0000285, OG0001178, OG0001187, OG0003415
GO:0006413	BP	e	translational initiation	4/355	31/12517	0.010932291972052758	3	4	1.0	1.0	1.0	0.20796769908103335	OG0000206, OG0000284, OG0000448, OG0001357
GO:0022618	BP	e	ribonucleoprotein complex assembly	4/355	31/12517	0.010932291972052758	6	4	1.0	1.0	1.0	0.20796769908103335	OG0000260, OG0001115, OG0001140, OG0002501
GO:0043604	BP	e	amide biosynthetic process	13/355	218/12517	0.011148645347975258	5	13	1.0	1.0	1.0	0.20796769908103335	OG0000059, OG0000233, OG0000285, OG0000370, OG0000666, OG0001178, OG0001187, OG0001427, OG0001682, OG0002076, OG0002192, OG0002660, OG0002664
GO:0006862	BP	e	nucleotide transport	2/355	6/12517	0.011155703003474533	6	2	1.0	1.0	1.0	0.20796769908103335	OG0000128, OG0001470
GO:0031145	BP	e	anaphase-promoting complex-dependent catabolic process	2/355	6/12517	0.011155703003474533	10	2	1.0	1.0	1.0	0.20796769908103335	OG0000452, OG0001403
GO:0035825	BP	e	homologous recombination	2/355	6/12517	0.011155703003474533	8	2	1.0	1.0	1.0	0.20796769908103335	OG0000273, OG0000416
GO:0007131	BP	e	reciprocal meiotic recombination	2/355	6/12517	0.011155703003474533	10	2	1.0	1.0	1.0	0.20796769908103335	OG0000273, OG0000416
GO:0006086	BP	e	acetyl-CoA biosynthetic process from pyruvate	2/355	6/12517	0.011155703003474533	13	2	1.0	1.0	1.0	0.20796769908103335	OG0000285, OG0001187
GO:0140527	BP	e	reciprocal homologous recombination	2/355	6/12517	0.011155703003474533	9	2	1.0	1.0	1.0	0.20796769908103335	OG0000273, OG0000416
GO:0007010	BP	e	cytoskeleton organization	6/355	68/12517	0.012472858417450945	5	6	1.0	1.0	1.0	0.23064729315495983	OG0000038, OG0000071, OG0000091, OG0000273, OG0000436, OG0000950
GO:0019941	BP	e	modification-dependent protein catabolic process	8/355	110/12517	0.012928055128127837	7	8	1.0	1.0	1.0	0.23341756227399316	OG0000042, OG0000183, OG0000268, OG0000305, OG0000336, OG0000452, OG0001403, OG0002086
GO:0043632	BP	e	modification-dependent macromolecule catabolic process	8/355	110/12517	0.012928055128127837	6	8	1.0	1.0	1.0	0.23341756227399316	OG0000042, OG0000183, OG0000268, OG0000305, OG0000336, OG0000452, OG0001403, OG0002086
GO:0006511	BP	e	ubiquitin-dependent protein catabolic process	8/355	110/12517	0.012928055128127837	8	8	1.0	1.0	1.0	0.23341756227399316	OG0000042, OG0000183, OG0000268, OG0000305, OG0000336, OG0000452, OG0001403, OG0002086
GO:0006457	BP	e	protein folding	8/355	111/12517	0.013600069499705873	2	8	1.0	1.0	1.0	0.2417936512238335	OG0000061, OG0000081, OG0000097, OG0000118, OG0000350, OG0000486, OG0001195, OG0001362
GO:0071826	BP	e	ribonucleoprotein complex subunit organization	4/355	33/12517	0.013602870042684047	5	4	1.0	1.0	1.0	0.2417936512238335	OG0000260, OG0001115, OG0001140, OG0002501
GO:0022402	BP	e	cell cycle process	6/355	70/12517	0.014258345084843044	2	6	1.0	1.0	1.0	0.24309300652718793	OG0000036, OG0000163, OG0000273, OG0000416, OG0000818, OG0001570
GO:0072521	BP	e	purine-containing compound metabolic process	8/355	112/12517	0.014297253993026822	4	8	1.0	1.0	1.0	0.24309300652718793	OG0000265, OG0000285, OG0000629, OG0001104, OG0001178, OG0001187, OG0001330, OG0003415
GO:0009260	BP	e	ribonucleotide biosynthetic process	5/355	51/12517	0.014405892588742922	9	5	1.0	1.0	1.0	0.24309300652718793	OG0000265, OG0000285, OG0001178, OG0001187, OG0003415
GO:0051246	BP	e	regulation of protein metabolic process	5/355	51/12517	0.014405892588742922	5	5	1.0	1.0	1.0	0.24309300652718793	OG0000061, OG0000089, OG0000287, OG0000446, OG0003137
GO:0046390	BP	e	ribose phosphate biosynthetic process	5/355	51/12517	0.014405892588742922	6	5	1.0	1.0	1.0	0.24309300652718793	OG0000265, OG0000285, OG0001178, OG0001187, OG0003415
GO:1901575	BP	e	organic substance catabolic process	17/355	317/12517	0.014436043456313401	3	17	1.0	1.0	1.0	0.24309300652718793	OG0000042, OG0000093, OG0000154, OG0000183, OG0000191, OG0000268, OG0000305, OG0000336, OG0000442, OG0000452, OG0000629, OG0000722, OG0000861, OG0001104, OG0001403, OG0002086, OG0002596
GO:0065007	BP	e	biological regulation	40/355	958/12517	0.014499592575653576	1	40	1.0	1.0	1.0	0.24309300652718793	OG0000022, OG0000033, OG0000036, OG0000041, OG0000044, OG0000053, OG0000061, OG0000063, OG0000066, OG0000071, OG0000073, OG0000089, OG0000093, OG0000154, OG0000173, OG0000186, OG0000193, OG0000287, OG0000314, OG0000337, OG0000345, OG0000446, OG0000453, OG0000483, OG0000502, OG0000713, OG0000938, OG0001344, OG0001418, OG0001458, OG0001486, OG0001584, OG0001828, OG0002596, OG0003137, OG0004146, OG0…
GO:0009056	BP	e	catabolic process	18/355	354/12517	0.014524091536949302	2	18	1.0	1.0	1.0	0.24309300652718793	OG0000042, OG0000093, OG0000154, OG0000183, OG0000191, OG0000268, OG0000305, OG0000336, OG0000442, OG0000452, OG0000629, OG0000722, OG0000861, OG0001104, OG0001403, OG0001441, OG0002086, OG0002596
GO:0051239	BP	e	regulation of multicellular organismal process	2/355	7/12517	0.015327063364076764	3	2	1.0	1.0	1.0	0.24402781691240302	OG0000041, OG0000337
GO:0050793	BP	e	regulation of developmental process	2/355	7/12517	0.015327063364076764	3	2	1.0	1.0	1.0	0.24402781691240302	OG0000041, OG0000071
GO:0006743	BP	e	ubiquinone metabolic process	2/355	7/12517	0.015327063364076764	5	2	1.0	1.0	1.0	0.24402781691240302	OG0001988, OG0003482
GO:0006098	BP	e	pentose-phosphate shunt	2/355	7/12517	0.015327063364076764	6	2	1.0	1.0	1.0	0.24402781691240302	OG0003325, OG0004528
GO:0006740	BP	e	NADPH regeneration	2/355	7/12517	0.015327063364076764	4	2	1.0	1.0	1.0	0.24402781691240302	OG0003325, OG0004528
GO:0006744	BP	e	ubiquinone biosynthetic process	2/355	7/12517	0.015327063364076764	6	2	1.0	1.0	1.0	0.24402781691240302	OG0001988, OG0003482
GO:0019222	BP	e	regulation of metabolic process	19/355	370/12517	0.015395942141306646	3	19	1.0	1.0	1.0	0.24402781691240302	OG0000061, OG0000073, OG0000089, OG0000093, OG0000154, OG0000186, OG0000193, OG0000287, OG0000337, OG0000345, OG0000446, OG0000453, OG0000483, OG0000938, OG0001418, OG0002596, OG0003137, OG0004146, OG0011167
GO:0015031	BP	e	protein transport	12/355	202/12517	0.01548029173787047	6	12	1.0	1.0	1.0	0.24402781691240302	OG0000091, OG0000174, OG0000194, OG0000271, OG0000655, OG0000724, OG0000849, OG0001716, OG0002505, OG0003364, OG0003550, OG0004274
GO:0009150	BP	e	purine ribonucleotide metabolic process	7/355	92/12517	0.015545147358723612	9	7	1.0	1.0	1.0	0.24402781691240302	OG0000265, OG0000285, OG0000629, OG0001104, OG0001178, OG0001187, OG0003415
GO:0031124	BP	e	mRNA 3'-end processing	3/355	19/12517	0.01564417317318938	9	3	1.0	1.0	1.0	0.24402781691240302	OG0001206, OG0001428, OG0005756
GO:0018208	BP	e	peptidyl-proline modification	4/355	35/12517	0.01665510080433694	7	4	1.0	1.0	1.0	0.2563097056667423	OG0000081, OG0000118, OG0000350, OG0003388
GO:0000413	BP	e	protein peptidyl-prolyl isomerization	4/355	35/12517	0.01665510080433694	8	4	1.0	1.0	1.0	0.2563097056667423	OG0000081, OG0000118, OG0000350, OG0003388
GO:0019637	BP	e	organophosphate metabolic process	17/355	332/12517	0.01761647799862259	4	17	1.0	1.0	1.0	0.2645282070256382	OG0000066, OG0000265, OG0000285, OG0000582, OG0000629, OG0001010, OG0001104, OG0001178, OG0001187, OG0001330, OG0001344, OG0002097, OG0003325, OG0003373, OG0003415, OG0003566, OG0004528
GO:0045184	BP	e	establishment of protein localization	12/355	208/12517	0.01799815886289581	5	12	1.0	1.0	1.0	0.2645282070256382	OG0000091, OG0000174, OG0000194, OG0000271, OG0000655, OG0000724, OG0000849, OG0001716, OG0002505, OG0003364, OG0003550, OG0004274
GO:0042180	BP	e	cellular ketone metabolic process	3/355	20/12517	0.018025502537669047	3	3	1.0	1.0	1.0	0.2645282070256382	OG0000722, OG0001988, OG0003482
GO:0042254	BP	e	ribosome biogenesis	3/355	20/12517	0.018025502537669047	5	3	1.0	1.0	1.0	0.2645282070256382	OG0000955, OG0001981, OG0003526
GO:0033875	BP	e	ribonucleoside bisphosphate metabolic process	3/355	20/12517	0.018025502537669047	8	3	1.0	1.0	1.0	0.2645282070256382	OG0000285, OG0001178, OG0001187
GO:0034032	BP	e	purine nucleoside bisphosphate metabolic process	3/355	20/12517	0.018025502537669047	8	3	1.0	1.0	1.0	0.2645282070256382	OG0000285, OG0001178, OG0001187
GO:0033865	BP	e	nucleoside bisphosphate metabolic process	3/355	20/12517	0.018025502537669047	7	3	1.0	1.0	1.0	0.2645282070256382	OG0000285, OG0001178, OG0001187
GO:0006164	BP	e	purine nucleotide biosynthetic process	5/355	54/12517	0.018112049063683033	9	5	1.0	1.0	1.0	0.2645282070256382	OG0000265, OG0000285, OG0001178, OG0001187, OG0003415
GO:1901565	BP	e	organonitrogen compound catabolic process	7/355	95/12517	0.018259145867645613	4	7	1.0	1.0	1.0	0.26498874350956575	OG0000191, OG0000305, OG0000442, OG0000452, OG0000861, OG0001403, OG0002086
GO:0008610	BP	e	lipid biosynthetic process	9/355	141/12517	0.01901505319563464	4	9	1.0	1.0	1.0	0.273927058046376	OG0000066, OG0000582, OG0000742, OG0000971, OG0000987, OG0001010, OG0001351, OG0002097, OG0003373
GO:0019693	BP	e	ribose phosphate metabolic process	7/355	96/12517	0.019233430591132375	5	7	1.0	1.0	1.0	0.273927058046376	OG0000265, OG0000285, OG0000629, OG0001104, OG0001178, OG0001187, OG0003415
GO:0009259	BP	e	ribonucleotide metabolic process	7/355	96/12517	0.019233430591132375	8	7	1.0	1.0	1.0	0.273927058046376	OG0000265, OG0000285, OG0000629, OG0001104, OG0001178, OG0001187, OG0003415
GO:1903046	BP	e	meiotic cell cycle process	2/355	8/12517	0.020056327889873445	3	2	1.0	1.0	1.0	0.27938435221461305	OG0000273, OG0000416
GO:0072503	BP	e	cellular divalent inorganic cation homeostasis	2/355	8/12517	0.020056327889873445	8	2	1.0	1.0	1.0	0.27938435221461305	OG0000314, OG0004473
GO:0043161	BP	e	proteasome-mediated ubiquitin-dependent protein catabolic process	4/355	37/12517	0.020103976500397365	9	4	1.0	1.0	1.0	0.27938435221461305	OG0000305, OG0000452, OG0001403, OG0002086
GO:0010498	BP	e	proteasomal protein catabolic process	4/355	37/12517	0.020103976500397365	7	4	1.0	1.0	1.0	0.27938435221461305	OG0000305, OG0000452, OG0001403, OG0002086
GO:0008104	BP	e	protein localization	12/355	214/12517	0.02109363533220922	4	12	1.0	1.0	1.0	0.2879030108140223	OG0000091, OG0000174, OG0000194, OG0000271, OG0000655, OG0000724, OG0000849, OG0001716, OG0002505, OG0003364, OG0003550, OG0004274
GO:0033036	BP	e	macromolecule localization	12/355	214/12517	0.02109363533220922	2	12	1.0	1.0	1.0	0.2879030108140223	OG0000091, OG0000174, OG0000194, OG0000271, OG0000655, OG0000724, OG0000849, OG0001716, OG0002505, OG0003364, OG0003550, OG0004274
GO:0070727	BP	e	cellular macromolecule localization	12/355	214/12517	0.02109363533220922	3	12	1.0	1.0	1.0	0.2879030108140223	OG0000091, OG0000174, OG0000194, OG0000271, OG0000655, OG0000724, OG0000849, OG0001716, OG0002505, OG0003364, OG0003550, OG0004274
GO:1901564	BP	e	organonitrogen compound metabolic process	77/355	2137/12517	0.021904153280533165	3	77	1.0	1.0	1.0	0.290324801132397	OG0000036, OG0000041, OG0000042, OG0000044, OG0000046, OG0000059, OG0000060, OG0000061, OG0000065, OG0000075, OG0000081, OG0000106, OG0000118, OG0000172, OG0000180, OG0000183, OG0000191, OG0000227, OG0000233, OG0000251, OG0000265, OG0000268, OG0000282, OG0000285, OG0000305, OG0000315, OG0000333, OG0000336, OG0000350, OG0000352, OG0000370, OG0000410, OG0000428, OG0000435, OG0000442, OG0000452, OG0…
GO:0006812	BP	e	cation transport	9/355	145/12517	0.02235838876686947	5	9	1.0	1.0	1.0	0.290324801132397	OG0000272, OG0000314, OG0000502, OG0000505, OG0000788, OG0000932, OG0003322, OG0004159, OG0007089
GO:0006888	BP	e	endoplasmic reticulum to Golgi vesicle-mediated transport	3/355	22/12517	0.02335890635686904	6	3	1.0	1.0	1.0	0.290324801132397	OG0002124, OG0003436, OG0004125
GO:0031163	BP	e	metallo-sulfur cluster assembly	3/355	22/12517	0.02335890635686904	5	3	1.0	1.0	1.0	0.290324801132397	OG0001737, OG0002549, OG0002680
GO:0010608	BP	e	post-transcriptional regulation of gene expression	3/355	22/12517	0.02335890635686904	6	3	1.0	1.0	1.0	0.290324801132397	OG0000061, OG0000089, OG0000093
GO:0016226	BP	e	iron-sulfur cluster assembly	3/355	22/12517	0.02335890635686904	6	3	1.0	1.0	1.0	0.290324801132397	OG0001737, OG0002549, OG0002680
GO:0006739	BP	e	NADP metabolic process	2/355	9/12517	0.025308677816650717	2	2	1.0	1.0	1.0	0.290324801132397	OG0003325, OG0004528
GO:0006816	BP	e	calcium ion transport	2/355	9/12517	0.025308677816650717	7	2	1.0	1.0	1.0	0.290324801132397	OG0000505, OG0004159
GO:0015711	BP	e	organic anion transport	2/355	9/12517	0.025308677816650717	6	2	1.0	1.0	1.0	0.290324801132397	OG0001470, OG0001781
GO:0045005	BP	e	DNA-templated DNA replication maintenance of fidelity	2/355	9/12517	0.025308677816650717	7	2	1.0	1.0	1.0	0.290324801132397	OG0000416, OG0000786
GO:0010558	BP	e	negative regulation of macromolecule biosynthetic process	3/355	23/12517	0.026311526394319756	6	3	1.0	1.0	1.0	0.290324801132397	OG0000089, OG0000453, OG0000483
GO:0009890	BP	e	negative regulation of biosynthetic process	3/355	23/12517	0.026311526394319756	5	3	1.0	1.0	1.0	0.290324801132397	OG0000089, OG0000453, OG0000483
GO:0031327	BP	e	negative regulation of cellular biosynthetic process	3/355	23/12517	0.026311526394319756	6	3	1.0	1.0	1.0	0.290324801132397	OG0000089, OG0000453, OG0000483
GO:0010468	BP	e	regulation of gene expression	16/355	324/12517	0.02711737227611618	5	16	1.0	1.0	1.0	0.290324801132397	OG0000061, OG0000073, OG0000089, OG0000093, OG0000154, OG0000186, OG0000193, OG0000337, OG0000345, OG0000453, OG0000483, OG0000938, OG0001418, OG0002596, OG0004146, OG0011167
GO:1903047	BP	e	mitotic cell cycle process	4/355	41/12517	0.028238291210572142	3	4	1.0	1.0	1.0	0.290324801132397	OG0000036, OG0000416, OG0000818, OG0001570
GO:0001539	BP	e	cilium or flagellum-dependent cell motility	1/355	1/12517	0.028361428457765778	3	1	1.0	1.0	1.0	0.290324801132397	OG0000056
GO:0045814	BP	e	negative regulation of gene expression, epigenetic	1/355	1/12517	0.028361428457765778	7	1	1.0	1.0	1.0	0.290324801132397	OG0000938
GO:1902979	BP	e	mitotic DNA replication termination	1/355	1/12517	0.028361428457765778	10	1	1.0	1.0	1.0	0.290324801132397	OG0001570
GO:0006882	BP	e	cellular zinc ion homeostasis	1/355	1/12517	0.028361428457765778	10	1	1.0	1.0	1.0	0.290324801132397	OG0000314
GO:1902294	BP	e	cell cycle DNA replication termination	1/355	1/12517	0.028361428457765778	8	1	1.0	1.0	1.0	0.290324801132397	OG0001570
GO:0006657	BP	e	CDP-choline pathway	1/355	1/12517	0.028361428457765778	9	1	1.0	1.0	1.0	0.290324801132397	OG0000582
GO:0051013	BP	e	microtubule severing	1/355	1/12517	0.028361428457765778	7	1	1.0	1.0	1.0	0.290324801132397	OG0000091
GO:0035194	BP	e	post-transcriptional gene silencing by RNA	1/355	1/12517	0.028361428457765778	8	1	1.0	1.0	1.0	0.290324801132397	OG0000093
GO:0055069	BP	e	zinc ion homeostasis	1/355	1/12517	0.028361428457765778	9	1	1.0	1.0	1.0	0.290324801132397	OG0000314
GO:0040029	BP	e	regulation of gene expression, epigenetic	1/355	1/12517	0.028361428457765778	6	1	1.0	1.0	1.0	0.290324801132397	OG0000938
GO:0019243	BP	e	methylglyoxal catabolic process to D-lactate via S-lactoyl-glutathione	1/355	1/12517	0.028361428457765778	9	1	1.0	1.0	1.0	0.290324801132397	OG0000722
GO:1902298	BP	e	cell cycle DNA replication maintenance of fidelity	1/355	1/12517	0.028361428457765778	8	1	1.0	1.0	1.0	0.290324801132397	OG0000416
GO:0034587	BP	e	piRNA metabolic process	1/355	1/12517	0.028361428457765778	8	1	1.0	1.0	1.0	0.290324801132397	OG0000081
GO:0016441	BP	e	post-transcriptional gene silencing	1/355	1/12517	0.028361428457765778	7	1	1.0	1.0	1.0	0.290324801132397	OG0000093
GO:0070828	BP	e	heterochromatin organization	1/355	1/12517	0.028361428457765778	5	1	1.0	1.0	1.0	0.290324801132397	OG0000938
GO:0006851	BP	e	mitochondrial calcium ion transmembrane transport	1/355	1/12517	0.028361428457765778	9	1	1.0	1.0	1.0	0.290324801132397	OG0004159
GO:0006089	BP	e	lactate metabolic process	1/355	1/12517	0.028361428457765778	7	1	1.0	1.0	1.0	0.290324801132397	OG0000722
GO:0019264	BP	e	glycine biosynthetic process from serine	1/355	1/12517	0.028361428457765778	11	1	1.0	1.0	1.0	0.290324801132397	OG0000435
GO:0006425	BP	e	glutaminyl-tRNA aminoacylation	1/355	1/12517	0.028361428457765778	11	1	1.0	1.0	1.0	0.290324801132397	OG0000233
GO:0031119	BP	e	tRNA pseudouridine synthesis	1/355	1/12517	0.028361428457765778	11	1	1.0	1.0	1.0	0.290324801132397	OG0001180
GO:1901475	BP	e	pyruvate transmembrane transport	1/355	1/12517	0.028361428457765778	10	1	1.0	1.0	1.0	0.290324801132397	OG0001781
GO:1990505	BP	e	mitotic DNA replication maintenance of fidelity	1/355	1/12517	0.028361428457765778	9	1	1.0	1.0	1.0	0.290324801132397	OG0000416
GO:0006428	BP	e	isoleucyl-tRNA aminoacylation	1/355	1/12517	0.028361428457765778	11	1	1.0	1.0	1.0	0.290324801132397	OG0000333
GO:0006848	BP	e	pyruvate transport	1/355	1/12517	0.028361428457765778	9	1	1.0	1.0	1.0	0.290324801132397	OG0001781
GO:0035999	BP	e	tetrahydrofolate interconversion	1/355	1/12517	0.028361428457765778	7	1	1.0	1.0	1.0	0.290324801132397	OG0000435
GO:0051560	BP	e	mitochondrial calcium ion homeostasis	1/355	1/12517	0.028361428457765778	10	1	1.0	1.0	1.0	0.290324801132397	OG0004473
GO:0006274	BP	e	DNA replication termination	1/355	1/12517	0.028361428457765778	7	1	1.0	1.0	1.0	0.290324801132397	OG0001570
GO:0140719	BP	e	constitutive heterochromatin assembly	1/355	1/12517	0.028361428457765778	9	1	1.0	1.0	1.0	0.290324801132397	OG0000938
GO:0048609	BP	e	multicellular organismal reproductive process	1/355	1/12517	0.028361428457765778	2	1	1.0	1.0	1.0	0.290324801132397	OG0000071
GO:0060285	BP	e	cilium-dependent cell motility	1/355	1/12517	0.028361428457765778	4	1	1.0	1.0	1.0	0.290324801132397	OG0000056
GO:0007292	BP	e	female gamete generation	1/355	1/12517	0.028361428457765778	4	1	1.0	1.0	1.0	0.290324801132397	OG0000071
GO:0061727	BP	e	methylglyoxal catabolic process to lactate	1/355	1/12517	0.028361428457765778	8	1	1.0	1.0	1.0	0.290324801132397	OG0000722
GO:0031507	BP	e	heterochromatin assembly	1/355	1/12517	0.028361428457765778	8	1	1.0	1.0	1.0	0.290324801132397	OG0000938
GO:0031509	BP	e	subtelomeric heterochromatin assembly	1/355	1/12517	0.028361428457765778	10	1	1.0	1.0	1.0	0.290324801132397	OG0000938
GO:0042182	BP	e	ketone catabolic process	1/355	1/12517	0.028361428457765778	4	1	1.0	1.0	1.0	0.290324801132397	OG0000722
GO:0006434	BP	e	seryl-tRNA aminoacylation	1/355	1/12517	0.028361428457765778	11	1	1.0	1.0	1.0	0.290324801132397	OG0000227
GO:0006850	BP	e	mitochondrial pyruvate transmembrane transport	1/355	1/12517	0.028361428457765778	11	1	1.0	1.0	1.0	0.290324801132397	OG0001781
GO:1990426	BP	e	mitotic recombination-dependent replication fork processing	1/355	1/12517	0.028361428457765778	10	1	1.0	1.0	1.0	0.290324801132397	OG0000416
GO:0051596	BP	e	methylglyoxal catabolic process	1/355	1/12517	0.028361428457765778	5	1	1.0	1.0	1.0	0.290324801132397	OG0000722
GO:0007276	BP	e	gamete generation	1/355	1/12517	0.028361428457765778	3	1	1.0	1.0	1.0	0.290324801132397	OG0000071
GO:1902317	BP	e	nuclear DNA replication termination	1/355	1/12517	0.028361428457765778	9	1	1.0	1.0	1.0	0.290324801132397	OG0001570
GO:0090407	BP	e	organophosphate biosynthetic process	11/355	198/12517	0.028925220559274233	5	11	1.0	1.0	1.0	0.2935858075591882	OG0000066, OG0000265, OG0000285, OG0000582, OG0001010, OG0001178, OG0001187, OG0001344, OG0002097, OG0003373, OG0003415
GO:0072594	BP	e	establishment of protein localization to organelle	5/355	61/12517	0.02906409869862003	6	5	1.0	1.0	1.0	0.2935858075591882	OG0000194, OG0000724, OG0001716, OG0003364, OG0004274
GO:0072522	BP	e	purine-containing compound biosynthetic process	5/355	61/12517	0.02906409869862003	5	5	1.0	1.0	1.0	0.2935858075591882	OG0000265, OG0000285, OG0001178, OG0001187, OG0003415
GO:0018205	BP	e	peptidyl-lysine modification	3/355	24/12517	0.029454240182228753	7	3	1.0	1.0	1.0	0.29492826523078836	OG0000044, OG0000106, OG0000938
GO:0071103	BP	e	DNA conformation change	3/355	24/12517	0.029454240182228753	6	3	1.0	1.0	1.0	0.29492826523078836	OG0000117, OG0000640, OG0000648
GO:0006260	BP	e	DNA replication	6/355	83/12517	0.030326498079046985	7	6	1.0	1.0	1.0	0.300169200241371	OG0000117, OG0000234, OG0000991, OG0004380, OG0004611, OG0011389
GO:0032787	BP	e	monocarboxylic acid metabolic process	6/355	83/12517	0.030326498079046985	6	6	1.0	1.0	1.0	0.300169200241371	OG0000285, OG0000629, OG0000722, OG0001104, OG0001187, OG0001351
GO:0009117	BP	e	nucleotide metabolic process	10/355	170/12517	0.030370368275620615	7	10	1.0	1.0	1.0	0.300169200241371	OG0000265, OG0000285, OG0000629, OG0001104, OG0001178, OG0001187, OG0001330, OG0001344, OG0003415, OG0003566
GO:0006790	BP	e	sulfur compound metabolic process	7/355	106/12517	0.03104080774935918	3	7	1.0	1.0	1.0	0.30041987233556605	OG0000285, OG0000722, OG0001178, OG0001187, OG0001737, OG0002549, OG0002680
GO:0051235	BP	e	maintenance of location	2/355	10/12517	0.031050811052563954	2	2	1.0	1.0	1.0	0.30041987233556605	OG0001458, OG0002034
GO:0072507	BP	e	divalent inorganic cation homeostasis	2/355	10/12517	0.031050811052563954	7	2	1.0	1.0	1.0	0.30041987233556605	OG0000314, OG0004473
GO:0031929	BP	e	TOR signaling	2/355	10/12517	0.031050811052563954	6	2	1.0	1.0	1.0	0.30041987233556605	OG0000713, OG0011261
GO:0006448	BP	e	regulation of translational elongation	2/355	10/12517	0.031050811052563954	8	2	1.0	1.0	1.0	0.30041987233556605	OG0000061, OG0000089
GO:0030001	BP	e	metal ion transport	6/355	84/12517	0.0319112600907597	6	6	1.0	1.0	1.0	0.3061611689879163	OG0000314, OG0000502, OG0000505, OG0000788, OG0004159, OG0007089
GO:0034220	BP	e	ion transmembrane transport	6/355	84/12517	0.0319112600907597	5	6	1.0	1.0	1.0	0.3061611689879163	OG0000272, OG0000932, OG0001470, OG0001781, OG0003322, OG0004159
GO:0006753	BP	e	nucleoside phosphate metabolic process	10/355	173/12517	0.03235418640796184	6	10	1.0	1.0	1.0	0.3091172893060687	OG0000265, OG0000285, OG0000629, OG0001104, OG0001178, OG0001187, OG0001330, OG0001344, OG0003415, OG0003566
GO:0055080	BP	e	cation homeostasis	3/355	25/12517	0.03278605696083605	6	3	1.0	1.0	1.0	0.309559563851068	OG0000314, OG0000502, OG0004473
GO:0098771	BP	e	inorganic ion homeostasis	3/355	25/12517	0.03278605696083605	6	3	1.0	1.0	1.0	0.309559563851068	OG0000314, OG0000502, OG0004473
GO:0043414	BP	e	macromolecule methylation	5/355	63/12517	0.032820008181881064	5	5	1.0	1.0	1.0	0.309559563851068	OG0000106, OG0000180, OG0000294, OG0001717, OG0002672
GO:0001522	BP	e	pseudouridine synthesis	4/355	43/12517	0.03294048564311408	8	4	1.0	1.0	1.0	0.309559563851068	OG0000369, OG0000755, OG0001180, OG0003526
GO:0033365	BP	e	protein localization to organelle	5/355	64/12517	0.03480613478990411	5	5	1.0	1.0	1.0	0.32575700846224537	OG0000194, OG0000724, OG0001716, OG0003364, OG0004274
GO:0000956	BP	e	nuclear-transcribed mRNA catabolic process	3/355	26/12517	0.03630554906080534	9	3	1.0	1.0	1.0	0.3356799354694623	OG0000093, OG0000154, OG0002596
GO:0050801	BP	e	ion homeostasis	3/355	26/12517	0.03630554906080534	5	3	1.0	1.0	1.0	0.3356799354694623	OG0000314, OG0000502, OG0004473
GO:0022613	BP	e	ribonucleoprotein complex biogenesis	3/355	26/12517	0.03630554906080534	4	3	1.0	1.0	1.0	0.3356799354694623	OG0000955, OG0001981, OG0003526
GO:0050789	BP	e	regulation of biological process	36/355	902/12517	0.036644475464557805	2	36	1.0	1.0	1.0	0.3374529407238195	OG0000022, OG0000033, OG0000036, OG0000041, OG0000044, OG0000053, OG0000061, OG0000063, OG0000066, OG0000071, OG0000073, OG0000089, OG0000093, OG0000154, OG0000173, OG0000186, OG0000193, OG0000287, OG0000337, OG0000345, OG0000446, OG0000453, OG0000483, OG0000713, OG0000938, OG0001344, OG0001418, OG0001458, OG0001584, OG0001828, OG0002596, OG0003137, OG0004146, OG0005568, OG0011167, OG0011261
GO:1901663	BP	e	quinone biosynthetic process	2/355	11/12517	0.0372508845544755	5	2	1.0	1.0	1.0	0.33761374815577994	OG0001988, OG0003482
GO:0051156	BP	e	glucose 6-phosphate metabolic process	2/355	11/12517	0.0372508845544755	5	2	1.0	1.0	1.0	0.33761374815577994	OG0003325, OG0004528
GO:0030488	BP	e	tRNA methylation	2/355	11/12517	0.0372508845544755	11	2	1.0	1.0	1.0	0.33761374815577994	OG0001717, OG0002672
GO:1901661	BP	e	quinone metabolic process	2/355	11/12517	0.0372508845544755	4	2	1.0	1.0	1.0	0.33761374815577994	OG0001988, OG0003482
GO:0006090	BP	e	pyruvate metabolic process	4/355	45/12517	0.03807297318219534	7	4	1.0	1.0	1.0	0.3431119513177132	OG0000285, OG0000629, OG0001104, OG0001187
GO:0055085	BP	e	transmembrane transport	20/355	438/12517	0.0381568022616733	4	20	1.0	1.0	1.0	0.3431119513177132	OG0000072, OG0000089, OG0000123, OG0000128, OG0000191, OG0000272, OG0000314, OG0000346, OG0000502, OG0000788, OG0000932, OG0001470, OG0001472, OG0001617, OG0001781, OG0001782, OG0003322, OG0003364, OG0004159, OG0007089
GO:0019318	BP	e	hexose metabolic process	3/355	27/12517	0.04001088683561555	5	3	1.0	1.0	1.0	0.35698429382905233	OG0000912, OG0001104, OG0002656
GO:0044085	BP	e	cellular component biogenesis	3/355	27/12517	0.04001088683561555	3	3	1.0	1.0	1.0	0.35698429382905233	OG0000955, OG0001981, OG0003526
GO:0044248	BP	e	cellular catabolic process	14/355	277/12517	0.04032928901775678	3	14	1.0	1.0	1.0	0.3584304640221562	OG0000042, OG0000093, OG0000154, OG0000183, OG0000191, OG0000268, OG0000305, OG0000336, OG0000452, OG0000722, OG0001403, OG0001441, OG0002086, OG0002596
GO:0032259	BP	e	methylation	6/355	89/12517	0.04063976664414947	2	6	1.0	1.0	1.0	0.35979530855225766	OG0000106, OG0000180, OG0000294, OG0001717, OG0002548, OG0002672
GO:1901566	BP	e	organonitrogen compound biosynthetic process	20/355	451/12517	0.04280876383044625	4	20	1.0	1.0	1.0	0.37649499507561923	OG0000059, OG0000233, OG0000265, OG0000285, OG0000370, OG0000435, OG0000582, OG0000666, OG0001111, OG0001178, OG0001187, OG0001427, OG0001673, OG0001682, OG0002076, OG0002192, OG0002660, OG0002664, OG0003321, OG0003415
GO:0035556	BP	e	intracellular signal transduction	10/355	185/12517	0.04285442377441632	5	10	1.0	1.0	1.0	0.37649499507561923	OG0000036, OG0000044, OG0000053, OG0000066, OG0000173, OG0000713, OG0001344, OG0001458, OG0005568, OG0011261
GO:0015931	BP	e	nucleobase-containing compound transport	4/355	47/12517	0.04363791904107282	5	4	1.0	1.0	1.0	0.3782481937197848	OG0000128, OG0000331, OG0001470, OG0002216
GO:0043603	BP	e	cellular amide metabolic process	14/355	284/12517	0.04364639704781577	4	14	1.0	1.0	1.0	0.3782481937197848	OG0000059, OG0000233, OG0000285, OG0000370, OG0000666, OG0000722, OG0001178, OG0001187, OG0001427, OG0001682, OG0002076, OG0002192, OG0002660, OG0002664
GO:0042181	BP	e	ketone biosynthetic process	2/355	12/12517	0.0438784587272649	4	2	1.0	1.0	1.0	0.3782481937197848	OG0001988, OG0003482
GO:0006220	BP	e	pyrimidine nucleotide metabolic process	2/355	12/12517	0.0438784587272649	8	2	1.0	1.0	1.0	0.3782481937197848	OG0000265, OG0003566
GO:0006520	BP	e	cellular amino acid metabolic process	10/355	186/12517	0.0439185640446773	6	10	1.0	1.0	1.0	0.3782481937197848	OG0000227, OG0000233, OG0000333, OG0000435, OG0000566, OG0000738, OG0000830, OG0001072, OG0001673, OG0003321
GO:0031123	BP	e	RNA 3'-end processing	3/355	29/12517	0.047969967442963085	8	3	1.0	1.0	1.0	0.3782481937197848	OG0001206, OG0001428, OG0005756
GO:0005575	CC	e	cellular_component	133/355	2764/12517	2.992330346779497e-11	0	133	1.553019449978559e-08	1.5139368732567686e-08	1.553019449978559e-08	1.553019449978559e-08	OG0000028, OG0000033, OG0000038, OG0000039, OG0000044, OG0000050, OG0000056, OG0000059, OG0000060, OG0000063, OG0000065, OG0000071, OG0000072, OG0000074, OG0000089, OG0000092, OG0000093, OG0000106, OG0000117, OG0000119, OG0000126, OG0000128, OG0000154, OG0000159, OG0000161, OG0000163, OG0000174, OG0000191, OG0000193, OG0000194, OG0000206, OG0000233, OG0000260, OG0000271, OG0000272, OG0000273, OG0…
GO:0043226	CC	e	organelle	42/355	560/12517	7.3510822044393945e-09	2	42	3.815211664104046e-06	3.7191997934386304e-06	3.8078605818996062e-06	1.907605832052023e-06	OG0000028, OG0000039, OG0000050, OG0000059, OG0000063, OG0000089, OG0000092, OG0000106, OG0000117, OG0000154, OG0000161, OG0000163, OG0000194, OG0000260, OG0000271, OG0000285, OG0000294, OG0000336, OG0000370, OG0000416, OG0000631, OG0000666, OG0000938, OG0000991, OG0001195, OG0001337, OG0001393, OG0001399, OG0001418, OG0001427, OG0001428, OG0001453, OG0001682, OG0001981, OG0002076, OG0002155, OG0…
GO:0043229	CC	e	intracellular organelle	41/355	555/12517	1.7353728747979072e-08	3	41	9.006585220201138e-06	8.77992961851198e-06	8.97187776270518e-06	3.0021950734003794e-06	OG0000028, OG0000039, OG0000050, OG0000059, OG0000063, OG0000089, OG0000092, OG0000106, OG0000117, OG0000154, OG0000161, OG0000163, OG0000194, OG0000260, OG0000271, OG0000285, OG0000294, OG0000336, OG0000370, OG0000416, OG0000631, OG0000666, OG0000938, OG0000991, OG0001195, OG0001337, OG0001399, OG0001418, OG0001427, OG0001428, OG0001453, OG0001682, OG0001981, OG0002076, OG0002155, OG0002192, OG0…
GO:0043227	CC	e	membrane-bounded organelle	28/355	308/12517	5.3565627033885204e-08	3	28	2.780056043058642e-05	2.7100944250021416e-05	2.7639863549484765e-05	6.950140107646605e-06	OG0000028, OG0000039, OG0000050, OG0000089, OG0000092, OG0000106, OG0000117, OG0000154, OG0000161, OG0000194, OG0000260, OG0000271, OG0000285, OG0000294, OG0000336, OG0000416, OG0000631, OG0000938, OG0000991, OG0001195, OG0001393, OG0001399, OG0001418, OG0001428, OG0001453, OG0002214, OG0002805, OG0004380
GO:0032991	CC	e	protein-containing complex	63/355	1122/12517	1.277742299538363e-07	1	63	6.631482534604104e-05	6.46459768010891e-05	6.58037284262257e-05	1.2174183566585297e-05	OG0000038, OG0000039, OG0000044, OG0000056, OG0000059, OG0000060, OG0000063, OG0000065, OG0000071, OG0000117, OG0000119, OG0000126, OG0000159, OG0000163, OG0000174, OG0000193, OG0000271, OG0000272, OG0000305, OG0000344, OG0000345, OG0000410, OG0000446, OG0000452, OG0000453, OG0000486, OG0000666, OG0000713, OG0000798, OG0000818, OG0000932, OG0000991, OG0001069, OG0001140, OG0001182, OG0001206, OG0…
GO:0043231	CC	e	intracellular membrane-bounded organelle	27/355	303/12517	1.4074200655011902e-07	4	27	7.304510139951177e-05	7.120688180758277e-05	7.234139136676117e-05	1.2174183566585297e-05	OG0000028, OG0000039, OG0000050, OG0000089, OG0000092, OG0000106, OG0000117, OG0000154, OG0000161, OG0000194, OG0000260, OG0000271, OG0000285, OG0000294, OG0000336, OG0000416, OG0000631, OG0000938, OG0000991, OG0001195, OG0001399, OG0001418, OG0001428, OG0001453, OG0002214, OG0002805, OG0004380
GO:0005634	CC	e	nucleus	21/355	212/12517	6.397653168885238e-07	5	21	0.00033203819946514383	0.00032368227809832464	0.0003281996075638127	4.743402849502055e-05	OG0000028, OG0000039, OG0000050, OG0000089, OG0000106, OG0000117, OG0000154, OG0000161, OG0000260, OG0000294, OG0000416, OG0000631, OG0000938, OG0000991, OG0001399, OG0001418, OG0001428, OG0001453, OG0002214, OG0002805, OG0004380
GO:0110165	CC	e	cellular anatomical entity	86/355	1836/12517	1.332632151470681e-06	1	86	0.0006916360866132834	0.0006742306893924078	0.0006823076615529887	8.645451082666043e-05	OG0000028, OG0000033, OG0000038, OG0000039, OG0000050, OG0000059, OG0000063, OG0000071, OG0000072, OG0000074, OG0000089, OG0000092, OG0000093, OG0000106, OG0000117, OG0000128, OG0000154, OG0000161, OG0000163, OG0000191, OG0000194, OG0000206, OG0000233, OG0000260, OG0000271, OG0000273, OG0000285, OG0000294, OG0000305, OG0000314, OG0000336, OG0000370, OG0000416, OG0000442, OG0000502, OG0000505, OG0…
GO:0015934	CC	e	large ribosomal subunit	5/355	23/12517	0.00039381367451223076	4	5	0.20438929707184778	0.19924572956273925	0.2012387876757499	0.022709921896871977	OG0000059, OG0000666, OG0001682, OG0001800, OG0002664
GO:0033179	CC	e	proton-transporting V-type ATPase, V0 domain	3/355	7/12517	0.0007273021027536764	4	3	0.3774697913291581	0.367970559313755	0.37092407240437497	0.03774697913291581	OG0000272, OG0000932, OG0003322
GO:1990234	CC	e	transferase complex	11/355	131/12517	0.001245893680219555	3	11	0.6466188200339491	0.6303463067411637	0.6341598832317535	0.058783529093995375	OG0000065, OG0000345, OG0000410, OG0000452, OG0000798, OG0000991, OG0001337, OG0001403, OG0001425, OG0002672, OG0002774
GO:1902494	CC	e	catalytic complex	17/355	276/12517	0.002614853595784627	2	17	1.0	1.0	1.0	0.11309241801768512	OG0000039, OG0000056, OG0000065, OG0000159, OG0000345, OG0000410, OG0000446, OG0000452, OG0000798, OG0000991, OG0001337, OG0001403, OG0001425, OG0002672, OG0002774, OG0003539, OG0003762
GO:1990904	CC	e	ribonucleoprotein complex	11/355	149/12517	0.0034534093660906285	2	11	1.0	1.0	1.0	0.13787072776931047	OG0000059, OG0000453, OG0000666, OG0001140, OG0001182, OG0001682, OG0001800, OG0002386, OG0002630, OG0002664, OG0004274
GO:0005737	CC	e	cytoplasm	11/355	159/12517	0.0056348879348693225	2	11	1.0	1.0	1.0	0.20889334558551276	OG0000089, OG0000093, OG0000206, OG0000233, OG0000305, OG0000442, OG0000566, OG0000738, OG0000830, OG0001458, OG0001673
[truncated: 182 more rows]

## Sheet: M6MM gains
# GO	NS	enrichment	name	ratio_in_study	ratio_in_pop	p_uncorrected	depth	study_count	p_bonferroni	p_sidak	p_holm	p_fdr_bh	study_items
[truncated: 286 more rows]

[truncated: 13 more sheets: M6MM losses, M. pararefr. gains, M. pararefr. losses, Paramik. canc. gains, Paramik. canc. losses, AscCA gains, AscCA losses, PMCA gains, PMCA losses, ParCA gains, ParCA losses, MikCA gains, MikCA losses]
