# Supplementary material for: Comparative genomics of Ascetosporea gives new insight into the evolutionary basis for animal parasitism in Rhizaria
Source: BMC Biol. 2024 May 3;22:103. doi: 10.1186/s12915-024-01898-x (PMC11069148; doi:10.1186/s12915-024-01898-x)
Supplement: Supplementary file 11 — Additional file 11: Dataset S4. Number of genes per genome with the “cilium” Gene Ontology term (GO:0005929). Only one isoform per gene model was counted. [file 12915_2024_1898_MOESM11_ESM.xlsx]

## Sheet: Sheet1
Number of genes per genome with the "cilium" cellular component term GO:0005929. Only one isoform per gene model was counted.
Reticulomyxa filosa	589
Bigelowiella natans	237
Plasmodiophora brassicae	169
Marteilia pararefringens	98
M6MM	94
Paramarteilia canceri	77
Bonamia ostreae	29
Mikrocytos mackini	11
Paramikrocytos canceri	10
